# Supplementary material for: The bacterial genetic determinants of Escherichia coli capacity to cause bloodstream infections in humans
Source: PLoS Genet. 2023 Aug 2;19(8):e1010842. doi: 10.1371/journal.pgen.1010842 (PMC10395866; doi:10.1371/journal.pgen.1010842)
Supplement: S1 Table — (XLSX) [file pgen.1010842.s001.xlsx]

## Sheet: Sheet1
Table S1. Distribution of the phylogroups of the E. coli commensal and BSI collections isolates for all phylogroups present in at least 5 strains in at least one of the two collections.
The number of isolates and the percentage are presented in the table.
All portals of entry
Phylogroup	Commensal	BSI
A	94 (25.41%)	96(10.53%)
B1	55 (14.86%)	98(10.75%)
B2	120 (32.43%)	467(51.21%)
C	8 (2.16%)	51(5.59%)
D	42 (11.35%)	144(15.79%)
E	12 (3.24%)	8(0.88%)
F	26 (7.03%)	31(3.4%)
G	7 (1.89%)	12(1.32%)
Urinary portal of entry
Phylogroup	Commensal	BSI
A	94 (25.41%)	28(5.62%)
B1	55 (14.86%)	34(6.83%)
B2	120 (32.43%)	304(61.04%)
C	8 (2.16%)	27(5.42%)
D	42 (11.35%)	86(17.27%)
E	12 (3.24%)	3(0.6%)
F	26 (7.03%)	12(2.41%)
G	7 (1.89%)	3(0.6%)
Digestive portal of entry
Phylogroup	Commensal	BSI
A	94 (25.41%)	54(17.42%)
B1	55 (14.86%)	54(17.42%)
B2	120 (32.43%)	124(40%)
C	8 (2.16%)	13(4.19%)
D	42 (11.35%)	42(13.55%)
E	12 (3.24%)	1(0.32%)
F	26 (7.03%)	11(3.55%)
G	7 (1.89%)	7(2.26%)
