# Supplementary material for: The bacterial genetic determinants of Escherichia coli capacity to cause bloodstream infections in humans
Source: PLoS Genet. 2023 Aug 2;19(8):e1010842. doi: 10.1371/journal.pgen.1010842 (PMC10395866; doi:10.1371/journal.pgen.1010842)
Supplement: S2 Table — The number of isolates and the percentage are presented in the table. We compared the ST diversity of E. coli isolates from BSI (all portals of entry, urinary portal of entry and digestive portal of entry) with a collection of commensal isolates, for all STs present in at least 5 strains in at least one of the two collections. We show the odds ratio (with 95% CI) for the risk of infection associated with colonization by each ST (logistic model of infection status as a function of the ST). STs with odds ratio significantly different from 1 are highlighted in bold. (XLSX) [file pgen.1010842.s002.xlsx]

## Sheet: Sheet1
Table S2. Distribution of the sequence types of the E. coli commensal and BSI collections isolates. The number of isolates and the percentage are presented in the table.
We compared the ST diversity of E. coli isolates from BSI (all portals of entry, urinary portal of entry and digestive portal of entry) with a collection of commensal isolates, for all STs present in at least 5 strains in at least one of the two collections.
We show the odds ratio (with 95% CI) for the risk of infection associated with colonization by each ST (logistic model of infection status as a function of the ST).
STs with odds ratio significantly different from 1 are highlighted in bold.
All strains
ST* (phylogroup)	Commensal	BSI	Odds ratio**
	N (%)	N (%)	[95%CI]
10 (A)	49 (13.24%)	34(3.73%)	0.25 [0.16-0.4]
73 (B2)	22 (5.95%)	110(12.06%)	2.17 [1.38-3.57]
95 (B2)	19 (5.14%)	84(9.21%)	1.87 [1.15-3.22]
69 (D)	16 (4.32%)	88(9.65%)	2.36 [1.41-4.23]
59 (F)	14 (3.78%)	5(0.55%)	0.14 [0.05-0.37]
141 (B2)	11 (2.97%)	16(1.75%)	0.58 [0.27-1.3]
131 (B2)	6 (1.62%)	103(11.29%)	7.72 [3.66-19.91]
93 (A)	6 (1.62%)	6(0.66%)	0.4 [0.12-1.29]
357 (B2)	5 (1.35%)	4(0.44%)	0.32 [0.08-1.22]
405 (D)	5 (1.35%)	10(1.1%)	0.81 [0.29-2.61]
58 (B1)	5 (1.35%)	27(2.96%)	2.23 [0.93-6.61]
404 (B2)	4 (1.08%)	7(0.77%)	0.71 [0.21-2.72]
62 (F)	4 (1.08%)	11(1.21%)	1.12 [0.38-4.05]
88 (C)	4 (1.08%)	22(2.41%)	2.26 [0.86-7.77]
127 (B2)	3 (0.81%)	15(1.64%)	2.05 [0.67-8.87]
38 (D)	3 (0.81%)	9(0.99%)	1.22 [0.36-5.52]
421 (B2)	3 (0.81%)	5(0.55%)	0.67 [0.16-3.3]
12 (B2)	2 (0.54%)	34(3.73%)	7.13 [2.16-44.05]
14 (B2)	2 (0.54%)	15(1.64%)	3.08 [0.86-19.59]
48 (A)	2 (0.54%)	8(0.88%)	1.63 [0.41-10.82]
144 (B2)	1 (0.27%)	6(0.66%)	2.44 [0.42-46.24]
23 (C)	1 (0.27%)	15(1.64%)	6.17 [1.24-111.78]
Urinary portal of entry
ST* (phylogroup)	Commensal	BSI	Odds ratio**
	N (%)	N (%)	[95%CI]
131 (B2)	6 (1.62%)	61(12.25%)	8.45 [3.91-22.07]
12 (B2)	2 (0.54%)	21(4.22%)	8.08 [2.35-50.75]
23 (C)	1 (0.27%)	8(1.61%)	6.01 [1.1-111.78]
14 (B2)	2 (0.54%)	10(2.01%)	3.76 [0.98-24.58]
73 (B2)	22 (5.95%)	80(16.06%)	3.02 [1.88-5.05]
69 (D)	16 (4.32%)	57(11.45%)	2.85 [1.65-5.21]
95 (B2)	19 (5.14%)	66(13.25%)	2.82 [1.69-4.9]
127 (B2)	3 (0.81%)	11(2.21%)	2.76 [0.85-12.26]
88 (C)	4 (1.08%)	13(2.61%)	2.45 [0.86-8.75]
38 (D)	3 (0.81%)	5(1%)	1.24 [0.3-6.07]
421 (B2)	3 (0.81%)	5(1%)	1.24 [0.3-6.07]
58 (B1)	5 (1.35%)	8(1.61%)	1.19 [0.39-3.96]
405 (D)	5 (1.35%)	5(1%)	0.74 [0.2-2.67]
141 (B2)	11 (2.97%)	5(1%)	0.33 [0.1-0.92]
357 (B2)	5 (1.35%)	2(0.4%)	0.29 [0.04-1.37]
93 (A)	6 (1.62%)	2(0.4%)	0.24 [0.04-1.07]
59 (F)	14 (3.78%)	4(0.8%)	0.21 [0.06-0.58]
10 (A)	49 (13.24%)	12(2.41%)	0.16 [0.08-0.3]
Digestive portal of entry
ST* (phylogroup)	Commensal	BSI	Odds ratio**
	N (%)	N (%)	[95%CI]
131 (B2)	6 (1.62%)	31(10%)	6.74 [2.97-18.12]
12 (B2)	2 (0.54%)	10(3.23%)	6.13 [1.6-40.1]
58 (B1)	5 (1.35%)	15(4.84%)	3.71 [1.42-11.52]
48 (A)	2 (0.54%)	5(1.61%)	3.02 [0.65-21.16]
88 (C)	4 (1.08%)	6(1.94%)	1.81 [0.51-7.12]
69 (D)	16 (4.32%)	21(6.77%)	1.61 [0.83-3.18]
73 (B2)	22 (5.95%)	22(7.1%)	1.21 [0.65-2.24]
141 (B2)	11 (2.97%)	9(2.9%)	0.98 [0.39-2.39]
405 (D)	5 (1.35%)	4(1.29%)	0.95 [0.23-3.64]
95 (B2)	19 (5.14%)	15(4.84%)	0.94 [0.46-1.88]
357 (B2)	5 (1.35%)	2(0.65%)	0.47 [0.07-2.22]
93 (A)	6 (1.62%)	2(0.65%)	0.39 [0.06-1.72]
10 (A)	49 (13.24%)	15(4.84%)	0.33 [0.18-0.59]
59 (F)	14 (3.78%)	1(0.32%)	0.08 [0-0.41]
