# Supplementary material for: The bacterial genetic determinants of Escherichia coli capacity to cause bloodstream infections in humans
Source: PLoS Genet. 2023 Aug 2;19(8):e1010842. doi: 10.1371/journal.pgen.1010842 (PMC10395866; doi:10.1371/journal.pgen.1010842)
Supplement: S3 Table — The number of isolates and the percentage are presented in the table. We compared the O-group diversity of E. coli isolates from BSI (all portals of entry, urinary portal of entry and digestive portal of entry) with the collection of commensal isolates, for all O-groups present in at least 5 strains in at least one of the two collections. We show the odds ratio (with 95% CI) for the risk of infection associated with colonization by each O-group (logistic model of infection status as a function of the O-group). O-groups with odds ratio significantly different from 1 are highlighted in bold. (XLSX) [file pgen.1010842.s003.xlsx]

## Sheet: Sheet1
Table S3. Distribution of the O-groups of the E. coli commensal and BSI collections isolates. The number of isolates and the percentage are presented in the table.
We compared the O-group diversity of E. coli isolates from BSI (all portals of entry, urinary portal of entry and digestive portal of entry) with the collection of commensal isolates, for all O-groups present in at least 5 strains in at least one of the two collections.
We show the odds ratio (with 95% CI) for the risk of infection associated with colonization by each O-group (logistic model of infection status as a function of the O-group).
O-groups with odds ratio significantly different from 1 are highlighted in bold.
All portals of entry
O-group	Commensal	BSI	Odds ratio
O25	11 (2.97%)	96(10.53%)	3.84 [2.12-7.67]
O4	4 (1.08%)	35(3.84%)	3.65 [1.45-12.29]
O102	1 (0.27%)	8(0.88%)	3.27 [0.6-60.69]
O9	7 (1.89%)	37(4.06%)	2.19 [1.03-5.41]
O8	10 (2.7%)	51(5.59%)	2.13 [1.12-4.5]
O120	1 (0.27%)	5(0.55%)	2.03 [0.33-39.04]
Onovel22	1 (0.27%)	5(0.55%)	2.03 [0.33-39.04]
O17	11 (2.97%)	52(5.7%)	1.97 [1.06-4.03]
O45	4 (1.08%)	19(2.08%)	1.95 [0.73-6.75]
O6	23 (6.22%)	97(10.64%)	1.8 [1.14-2.94]
O7	5 (1.35%)	22(2.41%)	1.8 [0.73-5.42]
O15	9 (2.43%)	38(4.17%)	1.74 [0.87-3.88]
O83	2 (0.54%)	8(0.88%)	1.63 [0.41-10.82]
O75	8 (2.16%)	31(3.4%)	1.59 [0.76-3.75]
O153	5 (1.35%)	17(1.86%)	1.39 [0.54-4.24]
O101	6 (1.62%)	20(2.19%)	1.36 [0.57-3.74]
O16	8 (2.16%)	26(2.85%)	1.33 [0.62-3.16]
O117	3 (0.81%)	9(0.99%)	1.22 [0.36-5.52]
O22	3 (0.81%)	9(0.99%)	1.22 [0.36-5.52]
O21	3 (0.81%)	8(0.88%)	1.08 [0.31-4.96]
O18	13 (3.51%)	29(3.18%)	0.9 [0.47-1.81]
O2	30 (8.11%)	63(6.91%)	0.84 [0.54-1.34]
O11	6 (1.62%)	12(1.32%)	0.81 [0.31-2.34]
O5	3 (0.81%)	6(0.66%)	0.81 [0.21-3.85]
O1	31 (8.38%)	60(6.58%)	0.77 [0.49-1.22]
O86	4 (1.08%)	7(0.77%)	0.71 [0.21-2.72]
O12	6 (1.62%)	6(0.66%)	0.4 [0.12-1.29]
O23	6 (1.62%)	5(0.55%)	0.33 [0.1-1.12]
O134	5 (1.35%)	4(0.44%)	0.32 [0.08-1.22]
O169	5 (1.35%)	1(0.11%)	0.08 [0-0.5]
Urinary portal of entry
O-group	Commensal	BSI	Odds ratio
O25	11 (2.97%)	60(12.05%)	4.46 [2.4-9.07]
O4	4 (1.08%)	23(4.62%)	4.42 [1.68-15.18]
O45	4 (1.08%)	15(3.01%)	2.84 [1.02-10.01]
O6	23 (6.22%)	69(13.86%)	2.42 [1.5-4.04]
O17	11 (2.97%)	32(6.43%)	2.24 [1.15-4.7]
O15	9 (2.43%)	23(4.62%)	1.94 [0.92-4.47]
O8	10 (2.7%)	23(4.62%)	1.74 [0.84-3.87]
O7	5 (1.35%)	11(2.21%)	1.65 [0.59-5.26]
O117	3 (0.81%)	6(1.2%)	1.49 [0.39-7.09]
O75	8 (2.16%)	14(2.81%)	1.31 [0.55-3.3]
O9	7 (1.89%)	12(2.41%)	1.28 [0.51-3.46]
O22	3 (0.81%)	5(1%)	1.24 [0.3-6.07]
O16	8 (2.16%)	12(2.41%)	1.11 [0.46-2.87]
O2	30 (8.11%)	42(8.43%)	1.04 [0.64-1.71]
O1	31 (8.38%)	42(8.43%)	1.01 [0.62-1.64]
O11	6 (1.62%)	8(1.61%)	0.99 [0.34-3.03]
O18	13 (3.51%)	16(3.21%)	0.91 [0.43-1.95]
O153	5 (1.35%)	6(1.2%)	0.89 [0.27-3.1]
O101	6 (1.62%)	6(1.2%)	0.74 [0.23-2.38]
O12	6 (1.62%)	2(0.4%)	0.24 [0.04-1.07]
O23	6 (1.62%)	2(0.4%)	0.24 [0.04-1.07]
O134	5 (1.35%)	1(0.2%)	0.15 [0.01-0.91]
O169	5 (1.35%)	1(0.2%)	0.15 [0.01-0.91]
Digestive portal of entry
O-group	Commensal	BSI	Odds ratio
O9	7 (1.89%)	19(6.13%)	3.39 [1.47-8.77]
O25	11 (2.97%)	29(9.35%)	3.37 [1.7-7.15]
O4	4 (1.08%)	11(3.55%)	3.37 [1.14-12.24]
O8	10 (2.7%)	22(7.1%)	2.75 [1.31-6.16]
O21	3 (0.81%)	6(1.94%)	2.41 [0.63-11.52]
O153	5 (1.35%)	9(2.9%)	2.18 [0.75-7.17]
O75	8 (2.16%)	12(3.87%)	1.82 [0.74-4.71]
O101	6 (1.62%)	9(2.9%)	1.81 [0.65-5.46]
O7	5 (1.35%)	7(2.26%)	1.69 [0.53-5.75]
O17	11 (2.97%)	13(4.19%)	1.43 [0.63-3.3]
O15	9 (2.43%)	10(3.23%)	1.34 [0.53-3.41]
O16	8 (2.16%)	7(2.26%)	1.05 [0.36-2.94]
O6	23 (6.22%)	20(6.45%)	1.04 [0.56-1.93]
O18	13 (3.51%)	9(2.9%)	0.82 [0.33-1.93]
O2	30 (8.11%)	18(5.81%)	0.7 [0.37-1.27]
O11	6 (1.62%)	3(0.97%)	0.59 [0.12-2.27]
O1	31 (8.38%)	13(4.19%)	0.48 [0.24-0.91]
O134	5 (1.35%)	2(0.65%)	0.47 [0.07-2.22]
O12	6 (1.62%)	2(0.65%)	0.39 [0.06-1.72]
O23	6 (1.62%)	2(0.65%)	0.39 [0.06-1.72]
