# Supplementary material for: The bacterial genetic determinants of Escherichia coli capacity to cause bloodstream infections in humans
Source: PLoS Genet. 2023 Aug 2;19(8):e1010842. doi: 10.1371/journal.pgen.1010842 (PMC10395866; doi:10.1371/journal.pgen.1010842)
Supplement: S4 Table — (XLSX) [file pgen.1010842.s004.xlsx]

## Sheet: Sheet1
Table S4. Effect sizes (and 95%CI) of the comparison of the number of VAGs between commensal and bsi strains for the six main functional classes of virulence
As suggested by Cohen (1988) effect sizes are negligeable under 0.2 (in gray), small between 0.2 and 0.5 (in blue), medium between 0.5 and 0.8 (in yellow) and large above 0.8 (in red).
VAG	All strains	All strains (urinary portal)	All strains (digestive)	B2 strains	B2 strains (urinary portal)	B2 strains (digestive portal)
adhesin	-0.58 [-0.71;-0.46]	-0.94 [-1.08;-0.8]	-0.17 [-0.32;-0.02]	-0.46 [-0.67;-0.26]	-0.64 [-0.86;-0.43]	-0.12 [-0.37;0.13]
invasin	0.03 [-0.09;0.15]	-0.07 [-0.2;0.07]	0.13 [-0.02;0.28]	0.72 [0.51;0.92]	0.83 [0.61;1.05]	0.42 [0.16;0.67]
iron acquisition	-0.61 [-0.74;-0.49]	-0.9 [-1.04;-0.76]	-0.2 [-0.35;-0.05]	-0.05 [-0.25;0.16]	-0.21 [-0.43;0]	0.31 [0.05;0.56]
miscellaneous	0.19 [0.06;0.31]	0.21 [0.07;0.34]	0.15 [0;0.3]	0.47 [0.27;0.67]	0.39 [0.18;0.6]	0.56 [0.31;0.82]
protectin	-0.23 [-0.35;-0.11]	-0.43 [-0.57;-0.3]	0.05 [-0.1;0.2]	0.25 [0.05;0.46]	0.19 [-0.02;0.41]	0.41 [0.16;0.67]
toxin	-0.16 [-0.28;-0.04]	-0.25 [-0.39;-0.12]	0.01 [-0.14;0.17]	0 [-0.2;0.21]	-0.1 [-0.31;0.11]	0.25 [-0.01;0.5]
