# Supplementary material for: The bacterial genetic determinants of Escherichia coli capacity to cause bloodstream infections in humans
Source: PLoS Genet. 2023 Aug 2;19(8):e1010842. doi: 10.1371/journal.pgen.1010842 (PMC10395866; doi:10.1371/journal.pgen.1010842)
Supplement: S5 Table — VAG proportions of commensal and BSI strains are indicated between brackets. Significant differences are in bold (at the 0.05 level). (XLSX) [file pgen.1010842.s005.xlsx]

## Sheet: Sheet1
Table S5. Comparison of the distribution of virulence associated genes (VAGs) between commensal and BSI strains.
VAG proportions of commensal and BSI strains are indicated between brackets. Significant differences are in bold (at the 0.05 level).
VAG	All strains	B2 strains	B2 strains (urinary portal of entry)	B2 strains (digestive portal of entry)
Adhesin
papGII	5.39e-20 (0.11;0.37)	9.70e-08 (0.22;0.52)	6.97e-15 (0.22;0.66)	1.00e+00 (0.22;0.27)
papB	3.29e-19 (0.32;0.62)	6.12e-07 (0.57;0.83)	5.52e-09 (0.57;0.87)	1.00e+00 (0.57;0.72)
papD	6.75e-19 (0.22;0.5)	3.51e-04 (0.42;0.65)	2.05e-09 (0.42;0.76)	1.00e+00 (0.42;0.42)
papK	2.53e-18 (0.22;0.5)	3.79e-04 (0.42;0.65)	4.58e-09 (0.42;0.76)	1.00e+00 (0.42;0.41)
papJ	4.06e-18 (0.22;0.5)	5.83e-04 (0.42;0.64)	1.16e-08 (0.42;0.75)	1.00e+00 (0.42;0.42)
papC	4.25e-17 (0.23;0.5)	3.79e-04 (0.42;0.65)	5.32e-09 (0.42;0.76)	1.00e+00 (0.42;0.42)
papI	7.68e-17 (0.32;0.59)	2.19e-05 (0.52;0.77)	7.76e-07 (0.52;0.81)	1.00e+00 (0.52;0.68)
papH	8.69e-15 (0.22;0.46)	4.65e-03 (0.38;0.58)	2.07e-06 (0.38;0.67)	1.00e+00 (0.38;0.4)
papF	2.84e-09 (0.24;0.44)	3.83e-03 (0.42;0.63)	7.44e-08 (0.42;0.74)	1.00e+00 (0.42;0.4)
yagY/ecpB	4.38e-08 (0.87;0.97)	7.55e-02 (0.97;1)	2.72e-01 (0.97;1)	1.00e+00 (0.97;1)
iha_7	6.22e-08 (0.03;0.14)	4.86e-02 (0.03;0.12)	6.38e-03 (0.03;0.14)	1.00e+00 (0.03;0.06)
ykgK/ecpR	9.94e-08 (0.87;0.97)	3.60e-01 (0.98;1)	8.91e-01 (0.98;1)	1.00e+00 (0.98;1)
fdeC	1.37e-07 (0.86;0.96)	5.07e-07 (0.89;1)	2.80e-06 (0.89;1)	4.13e-02 (0.89;0.99)
yagZ/ecpA	3.42e-07 (0.88;0.97)	3.60e-01 (0.98;1)	8.91e-01 (0.98;1)	1.00e+00 (0.98;1)
yagV/ecpE	2.67e-06 (0.89;0.97)	3.17e-05 (0.92;1)	5.41e-04 (0.92;1)	9.34e-02 (0.92;1)
yagW/ecpD	2.85e-06 (0.88;0.97)	2.50e-03 (0.92;0.99)	3.72e-02 (0.92;0.99)	4.48e-02 (0.92;1)
hek	6.19e-06 (0.15;0.29)	1.00e+00 (0.34;0.37)	1.00e+00 (0.34;0.41)	1.00e+00 (0.34;0.32)
fimA	4.42e-05 (0.65;0.79)	9.33e-01 (0.8;0.88)	1.00e+00 (0.8;0.88)	1.00e+00 (0.8;0.89)
fimB	4.99e-05 (0.9;0.78)	1.09e-03 (0.88;0.69)	9.56e-04 (0.88;0.67)	4.13e-02 (0.88;0.69)
iha_18	1.06e-04 (0.05;0)	2.43e-06 (0.1;0)	1.03e-04 (0.1;0)	1.04e-02 (0.1;0)
papX	5.44e-04 (0.28;0.42)	1.27e-04 (0.31;0.55)	1.88e-04 (0.31;0.56)	1.98e-02 (0.31;0.54)
tia	6.87e-04 (0.12;0.23)	1.00e+00 (0.22;0.33)	9.72e-03 (0.22;0.41)	1.00e+00 (0.22;0.17)
yagX/ecpC	1.35e-03 (0.9;0.97)	1.00e+00 (0.98;1)	1.00e+00 (0.98;1)	1.00e+00 (0.98;1)
lpfA_3	1.67e-03 (0.09;0.03)	NA (0;0)	NA (0;0)	NA (0;0)
lpfA_10	1.45e-02 (0.05;0.12)	NA (0;0)	NA (0;0)	NA (0;0)
air_2	2.42e-02 (0.04;0.1)	NA (0;0)	NA (0;0)	NA (0;0)
afaD-VIII	3.07e-02 (0.02;0.06)	NA (0;0)	NA (0;0)	NA (0;0)
papA	3.09e-02 (0;0.04)	7.30e-01 (0.01;0.06)	3.16e-01 (0.01;0.07)	1.00e+00 (0.01;0.06)
afaE-VIII	4.49e-02 (0.02;0.06)	NA (0;0)	NA (0;0)	NA (0;0)
papE	3.90e-01 (0.13;0.2)	5.50e-02 (0.18;0.33)	7.77e-04 (0.18;0.4)	1.00e+00 (0.18;0.18)
fimD	1.00e+00 (0.91;0.93)	2.42e-03 (0.86;0.97)	5.46e-03 (0.86;0.97)	4.26e-01 (0.86;0.96)
fimF	1.00e+00 (0.94;0.95)	9.11e-03 (0.9;0.98)	5.36e-03 (0.9;0.99)	1.00e+00 (0.9;0.97)
fimG	1.00e+00 (0.94;0.95)	9.11e-03 (0.9;0.98)	5.36e-03 (0.9;0.99)	1.00e+00 (0.9;0.97)
fimH	1.00e+00 (0.94;0.95)	9.11e-03 (0.9;0.98)	5.36e-03 (0.9;0.99)	1.00e+00 (0.9;0.97)
iha_11	1.00e+00 (0.15;0.22)	3.85e-03 (0.2;0.39)	7.33e-03 (0.2;0.39)	2.85e-01 (0.2;0.37)
sfaA	1.00e+00 (0.03;0.01)	2.65e-02 (0.09;0.02)	5.36e-03 (0.09;0.01)	1.00e+00 (0.09;0.04)
sfaH	1.00e+00 (0.04;0.03)	5.26e-02 (0.13;0.04)	6.50e-03 (0.13;0.03)	1.00e+00 (0.13;0.06)
sfaS_1	1.00e+00 (0.06;0.04)	1.54e-02 (0.18;0.07)	1.13e-03 (0.18;0.05)	1.00e+00 (0.18;0.09)
Invasin
ibeA	8.15e-04 (0.12;0.06)	5.81e-10 (0.36;0.11)	8.33e-12 (0.36;0.08)	1.48e-03 (0.36;0.18)
Iron acquisition
sitB	1.57e-17 (0.59;0.83)	5.80e-01 (0.89;0.95)	1.00e+00 (0.89;0.95)	6.58e-01 (0.89;0.97)
sitC	6.36e-15 (0.58;0.81)	1.00e+00 (0.84;0.87)	1.00e+00 (0.84;0.86)	1.00e+00 (0.84;0.91)
iucA	9.12e-13 (0.43;0.66)	2.53e-02 (0.54;0.71)	8.38e-04 (0.54;0.76)	1.00e+00 (0.54;0.59)
iucB	3.62e-12 (0.44;0.67)	3.39e-02 (0.55;0.72)	1.23e-03 (0.55;0.76)	1.00e+00 (0.55;0.6)
iucC	6.94e-12 (0.43;0.66)	2.69e-02 (0.53;0.7)	9.16e-04 (0.53;0.75)	1.00e+00 (0.53;0.58)
irp2	9.61e-12 (0.58;0.79)	3.80e-03 (0.9;0.98)	4.00e-03 (0.9;0.99)	1.53e-01 (0.9;0.98)
fyuA	9.67e-12 (0.59;0.79)	1.69e-04 (0.92;1)	2.76e-03 (0.92;1)	4.74e-02 (0.92;1)
iucD	6.23e-10 (0.45;0.65)	5.80e-01 (0.58;0.69)	5.69e-02 (0.58;0.74)	1.00e+00 (0.58;0.58)
sitD	1.06e-09 (0.56;0.75)	1.00e+00 (0.79;0.81)	1.00e+00 (0.79;0.79)	1.00e+00 (0.79;0.86)
sitA	1.15e-09 (0.58;0.77)	1.00e+00 (0.83;0.81)	1.00e+00 (0.83;0.79)	1.00e+00 (0.83;0.87)
iroC	5.06e-08 (0.3;0.48)	1.00e+00 (0.66;0.6)	1.00e+00 (0.66;0.66)	9.16e-02 (0.66;0.47)
iroD	1.76e-07 (0.31;0.49)	1.00e+00 (0.67;0.6)	1.00e+00 (0.67;0.66)	9.16e-02 (0.67;0.48)
iss_11	2.53e-07 (0.26;0.43)	1.00e+00 (0.72;0.78)	7.14e-01 (0.72;0.83)	1.00e+00 (0.72;0.7)
iroB	3.11e-07 (0.3;0.48)	1.00e+00 (0.68;0.59)	1.00e+00 (0.68;0.66)	2.92e-02 (0.68;0.46)
iroE	7.21e-07 (0.32;0.49)	1.00e+00 (0.69;0.61)	1.00e+00 (0.69;0.66)	4.03e-02 (0.69;0.48)
chuU	1.75e-06 (0.57;0.73)	1.00e+00 (0.99;1)	1.00e+00 (0.99;0.99)	1.00e+00 (0.99;1)
chuY	1.89e-06 (0.56;0.72)	1.00e+00 (1;0.99)	1.00e+00 (1;0.99)	NA (1;1)
chuT	2.28e-06 (0.57;0.73)	1.00e+00 (1;1)	1.00e+00 (1;0.99)	NA (1;1)
chuV	2.28e-06 (0.57;0.73)	1.00e+00 (1;1)	1.00e+00 (1;0.99)	NA (1;1)
chuW	2.28e-06 (0.57;0.73)	1.00e+00 (1;1)	1.00e+00 (1;0.99)	NA (1;1)
chuA	4.24e-06 (0.57;0.72)	1.00e+00 (1;0.99)	1.00e+00 (1;0.99)	1.00e+00 (1;0.98)
chuS	4.24e-06 (0.57;0.73)	1.00e+00 (1;0.99)	1.00e+00 (1;0.99)	1.00e+00 (1;0.99)
chuX	4.24e-06 (0.57;0.73)	1.00e+00 (1;1)	1.00e+00 (1;0.99)	NA (1;1)
ireA_1	4.24e-06 (0.06;0.01)	9.03e-06 (0.1;0)	7.42e-05 (0.1;0)	4.13e-02 (0.1;0.01)
iroN_6	2.80e-04 (0.14;0.25)	1.00e+00 (0.25;0.18)	1.00e+00 (0.25;0.22)	6.51e-02 (0.25;0.1)
iss_3	6.80e-03 (0.11;0.05)	1.00e+00 (0.01;0)	1.00e+00 (0.01;0)	1.00e+00 (0.01;0.01)
iss_12	1.25e-02 (0.16;0.25)	6.06e-01 (0.3;0.2)	1.00e+00 (0.3;0.22)	3.00e-02 (0.3;0.12)
entD	2.70e-02 (0.89;0.82)	3.81e-03 (0.86;0.68)	8.44e-02 (0.86;0.72)	1.40e-03 (0.86;0.62)
ireA_2	9.25e-01 (0.1;0.14)	2.23e-01 (0.06;0.15)	2.73e-02 (0.06;0.18)	1.00e+00 (0.06;0.1)
Miscellaneous
etsC	1.53e-02 (0.14;0.23)	2.07e-01 (0.28;0.19)	7.17e-01 (0.28;0.21)	9.19e-02 (0.28;0.14)
capU_2	2.79e-01 (0.04;0.02)	1.15e-02 (0.06;0.01)	3.49e-02 (0.06;0.01)	3.69e-01 (0.06;0.01)
Protectin
traT	5.68e-07 (0.48;0.65)	3.19e-01 (0.53;0.64)	1.87e-01 (0.53;0.65)	7.00e-01 (0.53;0.56)
Chromosomal_ompT	1.52e-04 (0.61;0.73)	1.00e+00 (0.88;0.87)	8.74e-01 (0.88;0.87)	7.00e-01 (0.88;0.9)
Episomal_ompT	3.01e-04 (0.15;0.26)	9.25e-01 (0.26;0.2)	8.74e-01 (0.26;0.22)	1.01e-01 (0.26;0.13)
kpsE	2.55e-03 (0.58;0.68)	1.00e+00 (0.96;0.96)	8.74e-01 (0.96;0.96)	7.00e-01 (0.96;0.93)
kpsD	6.96e-03 (0.59;0.69)	1.00e+00 (0.96;0.96)	8.74e-01 (0.96;0.96)	7.00e-01 (0.96;0.93)
kpsM	1.99e-02 (0.56;0.64)	9.25e-01 (0.96;0.92)	8.74e-01 (0.96;0.93)	1.25e-01 (0.96;0.87)
kpsT	1.99e-02 (0.25;0.18)	1.41e-02 (0.45;0.3)	7.46e-02 (0.45;0.31)	2.61e-02 (0.45;0.27)
neuC	1.99e-02 (0.24;0.17)	1.63e-02 (0.44;0.29)	7.46e-02 (0.44;0.31)	2.61e-02 (0.44;0.26)
Toxin
sigA_1	6.67e-09 (0.08;0.01)	1.81e-05 (0.1;0)	1.49e-05 (0.1;0)	4.42e-01 (0.1;0.02)
celb_4	9.85e-08 (0.05;0)	1.56e-03 (0.07;0)	2.91e-03 (0.07;0)	1.00e+00 (0.07;0.01)
espX4	7.20e-07 (0.63;0.45)	NA (0;0)	NA (0;0)	NA (0;0)
cvaA	2.36e-05 (0.26;0.41)	1.00e+00 (0.51;0.52)	1.00e+00 (0.51;0.58)	1.00e+00 (0.51;0.41)
hlyA	1.12e-04 (0.12;0.24)	1.00e+00 (0.36;0.41)	1.00e+00 (0.36;0.45)	1.00e+00 (0.36;0.34)
hlyD	1.12e-04 (0.12;0.24)	1.00e+00 (0.36;0.42)	1.00e+00 (0.36;0.45)	1.00e+00 (0.36;0.35)
hlyB	1.42e-04 (0.13;0.25)	1.00e+00 (0.38;0.42)	1.00e+00 (0.38;0.46)	1.00e+00 (0.38;0.35)
etsA	1.55e-04 (0.11;0.22)	1.00e+00 (0.2;0.18)	1.00e+00 (0.2;0.2)	1.00e+00 (0.2;0.11)
espL1	1.73e-04 (0.62;0.47)	NA (0;0)	NA (0;0)	NA (0;0)
usp	4.13e-04 (0.37;0.52)	1.00e+00 (0.98;0.99)	1.00e+00 (0.98;0.99)	1.00e+00 (0.98;0.98)
sat	5.02e-04 (0.03;0.1)	1.00e+00 (0.04;0.09)	1.00e+00 (0.04;0.11)	1.00e+00 (0.04;0.05)
espX5	9.89e-04 (0.57;0.43)	NA (0;0)	NA (0;0)	NA (0;0)
cnf1_4	1.10e-03 (0.02;0.09)	4.51e-01 (0.07;0.16)	9.01e-01 (0.07;0.16)	1.00e+00 (0.07;0.15)
espX1	1.31e-03 (0.56;0.42)	NA (0;0)	NA (0;0)	NA (0;0)
hlyF	2.06e-03 (0.15;0.26)	1.00e+00 (0.24;0.19)	1.00e+00 (0.24;0.22)	1.00e+00 (0.24;0.13)
hlyC	2.58e-03 (0.11;0.21)	1.00e+00 (0.34;0.4)	1.00e+00 (0.34;0.43)	1.00e+00 (0.34;0.33)
etsB	2.65e-03 (0.12;0.22)	1.00e+00 (0.23;0.18)	1.00e+00 (0.23;0.2)	1.00e+00 (0.23;0.11)
espR3	2.94e-03 (0.05;0.01)	NA (0;0)	NA (0;0)	NA (0;0)
mchF_4	4.09e-03 (0.08;0.17)	1.00e+00 (0.25;0.33)	1.00e+00 (0.25;0.37)	1.00e+00 (0.25;0.28)
tcpC	5.62e-03 (0.11;0.21)	1.00e+00 (0.34;0.4)	1.00e+00 (0.34;0.42)	1.00e+00 (0.34;0.37)
cvi	6.51e-03 (0.17;0.28)	1.00e+00 (0.28;0.21)	1.00e+00 (0.28;0.25)	2.95e-01 (0.28;0.12)
espX2	7.45e-03 (0.08;0.03)	NA (0;0)	NA (0;0)	NA (0;0)
espY2	1.55e-02 (0.15;0.08)	NA (0;0)	NA (0;0)	NA (0;0)
clbQ	3.91e-02 (0.17;0.26)	1.00e+00 (0.52;0.51)	1.00e+00 (0.52;0.51)	1.00e+00 (0.52;0.52)
pic_1	4.26e-02 (0.08;0.15)	1.00e+00 (0.23;0.27)	1.00e+00 (0.23;0.3)	1.00e+00 (0.23;0.23)
sat_3	1.00e+00 (0.21;0.25)	8.90e-04 (0.19;0.4)	3.25e-03 (0.19;0.4)	3.72e-02 (0.19;0.4)
vat_6	1.00e+00 (0.07;0.04)	1.02e-03 (0.22;0.07)	2.74e-06 (0.22;0.04)	1.00e+00 (0.22;0.14)
