# Supplementary material for: The bacterial genetic determinants of Escherichia coli capacity to cause bloodstream infections in humans
Source: PLoS Genet. 2023 Aug 2;19(8):e1010842. doi: 10.1371/journal.pgen.1010842 (PMC10395866; doi:10.1371/journal.pgen.1010842)
Supplement: S6 Table — Genes are ordered by their average LRT pvalue, annotation columns are derived from the eggnog-mapper. (XLSX) [file pgen.1010842.s006.xlsx]

## Sheet: Sheet1
Table S6. Genes to which unitigs with non-zero model weights mapped to them.
Genes are ordered by their average LRT pvalue, annotation columns are derived from the eggnog-mapper.
Full dataset
gene	0	1	unitigs	avg-af	avg-lrt-pvalue	avg-beta	pangenome-frequency	pangenome-category	COG_category	COG_name	Description	Preferred_name	GOs	EC	KEGG_ko	KEGG_Pathway	KEGG_Module	KEGG_Reaction	KEGG_rclass	BRITE	KEGG_TC	CAZy	BiGG_Reaction	PFAMs
xerC_4~~~xerC_6~~~xerC_7~~~xerD_4~~~xerD_2~~~xerC_3	347	48	1	0.331	4.27e-10	-0.0243	0.323713	shell	L	Replication, recombination and repair	Phage integrase, N-terminal SAM-like domain	-	-	-	-	-	-	-	-	-	-	-	-	Phage_int_SAM_4,Phage_integrase
sopB	436	75	2	0.397515	8.49183e-08	-0.136014	0.419657	shell	K	Transcription	ParB-like nuclease domain	sopB	GO:0003674,GO:0003676,GO:0003677,GO:0005488,GO:0006276,GO:0008150,GO:0009987,GO:0030541,GO:0097159,GO:1901363	-	ko:K03497	-	-	-	-	ko00000,ko03000,ko03036,ko04812	-	-	-	ParBc
papH~~~papH_2	386	55	1	0.356	7.82e-07	-0.0566	0.421217	shell	NU		Residues 1 to 195 of 195 are 98.97 pct identical to residues 1 to 195 of 195 from SwissProt.40 sp P42185 PRSH_ECOLI PRS FIMBRIAL MINOR PILIN PROTEIN PRECURSOR	-	-	-	-	-	-	-	-	-	-	-	-	-
group_12028	33	40	1	0.0655	1.22e-06	0.287	0.176287	shell
tnpR~~~~~~tnpR_2~~~tnpR_1	310	53	3	0.301669	2.21985e-06	-0.00152462	0.343214	shell	L	Replication, recombination and repair	Resolvase, N terminal domain	-	-	-	-	-	-	-	-	-	-	-	-	HTH_7,Resolvase
tnpR_1~~~tnpR	11	0	3	0.301643	2.22143e-06	-0.00151071	0.0327613	cloud	L	Replication, recombination and repair	Resolvase, N terminal domain	tnpR	-	-	-	-	-	-	-	-	-	-	-	HTH_7,Resolvase
group_17552	18	29	1	0.0585	8e-06	0.0107	0.0390016	cloud	K	Transcription	transcriptional regulator	bigR	GO:0000976,GO:0001067,GO:0001130,GO:0001217,GO:0003674,GO:0003676,GO:0003677,GO:0003690,GO:0003700,GO:0005488,GO:0005575,GO:0006139,GO:0006351,GO:0006355,GO:0006725,GO:0006807,GO:0008150,GO:0008152,GO:0009058,GO:0009059,GO:0009889,GO:0009890,GO:0009892,GO:0009987,GO:0010467,GO:0010468,GO:0010556,GO:0010558,GO:0010605,GO:0010629,GO:0016070,GO:0018130,GO:0019219,GO:0019222,GO:0019438,GO:0031323,GO:…	-	ko:K22042	-	-	-	-	ko00000,ko03000	-	-	-	HTH_5
group_14573	1	8	1	0.0585	8e-06	0.0107	0.186427	shell	L	Replication, recombination and repair	PFAM transposase Tn3 family protein	-	-	-	-	-	-	-	-	-	-	-	-	DDE_Tnp_Tn3,DUF4158
group_7216	23	24	1	0.0413	2.51e-05	0.00641	0.049922	cloud
group_9815	31	3	1	0.0265	6.62e-05	-0.114	0.911856	shell	-	Not annotated	-	JD73_00845	-	-	-	-	-	-	-	-	-	-	-	-
group_316	109	7	1	0.215	0.000164	-0.0265	0.116225	cloud	K	Transcription	transcriptional regulator	-	-	-	-	-	-	-	-	-	-	-	-	Phage_AlpA
group_11558	49	10	1	0.215	0.000164	-0.0265	0.145866	cloud	K	Transcription	transcriptional regulator	-	-	-	-	-	-	-	-	-	-	-	-	Phage_AlpA
group_9539	77	11	1	0.215	0.000164	-0.0265	0.117785	cloud	K	Transcription	transcriptional regulator	-	-	-	-	-	-	-	-	-	-	-	-	Phage_AlpA
deoR_2	210	30	1	0.323	0.000278	-0.0941	0.191108	shell	K	Transcription	This protein is one of the repressors that regulate the expression of deoCABD genes, which encode nucleotide and deoxy ribonucleotide catabolizing enzymes. It also negatively regulates the expression of nupG (a transport protein) and tsx (a pore- forming protein). The inducer is deoxyribose-5-phosphate	deoR	-	-	ko:K11534	-	-	-	-	ko00000,ko03000	-	-	-	DeoRC,HTH_DeoR
deoR_2~~~deoR_1	138	28	1	0.323	0.000278	-0.0941	0.230889	shell	K	Transcription	This protein is one of the repressors that regulate the expression of deoCABD genes, which encode nucleotide and deoxy ribonucleotide catabolizing enzymes. It also negatively regulates the expression of nupG (a transport protein) and tsx (a pore- forming protein). The inducer is deoxyribose-5-phosphate	deoR	-	-	ko:K11534	-	-	-	-	ko00000,ko03000	-	-	-	DeoRC,HTH_DeoR
iucB~~~iucB_1~~~~~~iucB_2	259	48	1	0.313	0.000303	-0.0636	0.24883	shell	J	Translation, ribosomal structure and biogenesis	Siderophore biosynthesis protein	iucB	-	2.3.1.102,6.3.2.38	ko:K03894,ko:K03896	ko00310,ko01120,map00310,map01120	-	R03168,R10090	RC00004,RC00064,RC00090,RC00865	ko00000,ko00001,ko01000	-	-	-	Acetyltransf_8
iucB_2~~~iucB_1~~~iucB	84	7	1	0.313	0.000303	-0.0636	0.361154	shell	J	Translation, ribosomal structure and biogenesis	Siderophore biosynthesis protein	iucB	-	2.3.1.102,6.3.2.38	ko:K03894,ko:K03896	ko00310,ko01120,map00310,map01120	-	R03168,R10090	RC00004,RC00064,RC00090,RC00865	ko00000,ko00001,ko01000	-	-	-	Acetyltransf_8
group_8381	265	31	1	0.262	0.000376	-0.00441	0.398596	shell	S	Function unknown	Escherichia coli K-12 ortholog b0249	-	-	-	-	-	-	-	-	-	-	-	-	DUF905
group_9642	245	50	2	0.231585	0.000450219	-0.0913879	0.99688	core	S	Function unknown	Uncharacterised protein family	ytcA	GO:0005575,GO:0005623,GO:0005886,GO:0016020,GO:0016021,GO:0031224,GO:0044425,GO:0044464,GO:0071944	-	-	-	-	-	-	-	-	-	-	Ytca
group_10217	6	4	1	0.312	0.00136	-0.0794	0.223869	shell	L	Replication, recombination and repair	Residues 1 to 244 of 251 are 41.60 pct identical to residues 1 to 250 of 298 from SwissProt.40 sp P55500 Y4IQ_RHISN	-	-	-	-	-	-	-	-	-	-	-	-	IstB_IS21
mltB_1~~~mltB~~~~~~mltB_2	66	64	1	0.105	0.0411	0.0546	1	core	M	Cell wall/membrane/envelope biogenesis	Lytic murein transglycosylase B	mltB	GO:0000270,GO:0003674,GO:0003824,GO:0005488,GO:0005509,GO:0005575,GO:0005623,GO:0006022,GO:0006026,GO:0006027,GO:0006807,GO:0008150,GO:0008152,GO:0008932,GO:0008933,GO:0009056,GO:0009057,GO:0009253,GO:0009279,GO:0009987,GO:0016020,GO:0016043,GO:0016740,GO:0016757,GO:0016829,GO:0019867,GO:0030203,GO:0030288,GO:0030312,GO:0030313,GO:0031402,GO:0031420,GO:0031975,GO:0042597,GO:0043167,GO:0043169,GO:…	-	ko:K08305	-	-	-	-	ko00000,ko01000,ko01011	-	GH103	iECABU_c1320.ECABU_c29710,iNRG857_1313.NRG857_13215	SLT_2
rpnD~~~rpnA	2	12	1	0.0117	0.0818	0.448	0.99766	core	L	Replication, recombination and repair	Upon expression enhances RecA-independent DNA recombination 2.9-fold, concomitantly reducing viability by 59 and inducing DNA damage as measured by induction of the SOS repair response	yadD	GO:0003674,GO:0003824,GO:0004518,GO:0004519,GO:0006139,GO:0006259,GO:0006310,GO:0006725,GO:0006807,GO:0008150,GO:0008152,GO:0009987,GO:0016787,GO:0016788,GO:0034641,GO:0043170,GO:0044237,GO:0044238,GO:0044260,GO:0046483,GO:0071704,GO:0090304,GO:0090305,GO:1901360	-	-	-	-	-	-	-	-	-	-	Transposase_31
group_5900	42	14	1	0.0733	0.0984	-0.206	0.0460218	cloud	S	Function unknown	Putative bacterial toxin ydaT	ydaT	-	-	-	-	-	-	-	-	-	-	-	YdaT_toxin
group_9261	28	5	1	0.0733	0.0984	-0.206	0.0374415	cloud	S	Function unknown	Putative bacterial toxin ydaT	ydaT	-	-	-	-	-	-	-	-	-	-	-	YdaT_toxin
group_14772	124	43	1	0.142	0.14	-0.0139	0.337754	shell	G	Carbohydrate transport and metabolism	Phage lysozyme	-	-	3.2.1.17	ko:K01185,ko:K21471	-	-	-	-	ko00000,ko01000,ko01002,ko01011	-	-	-	Phage_lysozyme
group_4487	7	2	1	0.142	0.14	-0.0139	0.0117005	cloud	G	Carbohydrate transport and metabolism	Phage lysozyme	-	-	3.2.1.17	ko:K01185,ko:K21471	-	-	-	-	ko00000,ko01000,ko01002,ko01011	-	-	-	Phage_lysozyme
fliI~~~fliI_2~~~atpB_2~~~fliI_1	219	120	1	0.272	0.164	0.013	0.978939	soft-core	NU		Type III	fliI	GO:0000166,GO:0001539,GO:0002790,GO:0003674,GO:0003824,GO:0005488,GO:0005515,GO:0005524,GO:0005575,GO:0005622,GO:0005623,GO:0005737,GO:0006139,GO:0006163,GO:0006164,GO:0006725,GO:0006753,GO:0006754,GO:0006793,GO:0006796,GO:0006807,GO:0006810,GO:0006811,GO:0006928,GO:0006996,GO:0008104,GO:0008144,GO:0008150,GO:0008152,GO:0009058,GO:0009117,GO:0009123,GO:0009124,GO:0009126,GO:0009127,GO:0009141,GO:…	3.6.3.14	ko:K02412	ko02040,map02040	-	-	-	ko00000,ko00001,ko01000,ko02035,ko02044	3.A.6.2,3.A.6.3	-	-	ATP-synt_ab
group_8552	45	55	1	0.0811	0.252	0.109	1	core	G	Carbohydrate transport and metabolism	Belongs to the glycosyl hydrolase 3 family	bglX	GO:0000272,GO:0003674,GO:0003824,GO:0004553,GO:0005575,GO:0005623,GO:0005886,GO:0005975,GO:0005976,GO:0008150,GO:0008152,GO:0008422,GO:0009056,GO:0009057,GO:0009251,GO:0015926,GO:0016020,GO:0016052,GO:0016787,GO:0016798,GO:0030288,GO:0030313,GO:0031975,GO:0042597,GO:0043170,GO:0044042,GO:0044238,GO:0044464,GO:0071704,GO:0071944,GO:0102483,GO:1901575	3.2.1.21	ko:K05349	ko00460,ko00500,ko00940,ko01100,ko01110,map00460,map00500,map00940,map01100,map01110	-	R00026,R02558,R02887,R02985,R03527,R04949,R04998,R10035,R10039,R10040	RC00049,RC00059,RC00171,RC00262,RC00397,RC00451,RC00714,RC00746,RC01248	ko00000,ko00001,ko01000	-	GH3	iECOK1_1307.ECOK1_2363,iECS88_1305.ECS88_2276,iSF_1195.SF2217,iSFxv_1172.SFxv_2448,iS_1188.S2346,iUMN146_1321.UM146_06125,iUTI89_1310.UTI89_C2406	Fn3-like,Glyco_hydro_3,Glyco_hydro_3_C
PE: Urinary tract
gene	0	1	unitigs	avg-af	avg-lrt-pvalue	avg-beta	pangenome-frequency	pangenome-category	COG_category	COG_name	Description	Preferred_name	GOs	EC	KEGG_ko	KEGG_Pathway	KEGG_Module	KEGG_Reaction	KEGG_rclass	BRITE	KEGG_TC	CAZy	BiGG_Reaction	PFAMs
group_2424	55	1	2	0.0663	1.5e-11	-0.216385	0.0663027	cloud
repE_2~~~repE_1~~~repE	126	20	3	0.157667	5e-11	-0.105402	0.195788	shell	L	Replication, recombination and repair	Initiator Replication protein	repA	-	-	-	-	-	-	-	-	-	-	-	Rep_3
papG~~~papG_1	264	42	2	0.35204	1.78422e-10	-0.218115	0.295632	shell
group_14482	91	6	1	0.112	7.43e-10	-0.0859	0.26131	shell	S	Function unknown	Protein of unknown function (DUF1281)	-	-	-	-	-	-	-	-	-	-	-	-	DUF1281
sopB	263	71	1	0.376	1.16e-09	-0.00812	0.419657	shell	K	Transcription	ParB-like nuclease domain	sopB	GO:0003674,GO:0003676,GO:0003677,GO:0005488,GO:0006276,GO:0008150,GO:0009987,GO:0030541,GO:0097159,GO:1901363	-	ko:K03497	-	-	-	-	ko00000,ko03000,ko03036,ko04812	-	-	-	ParBc
group_12482	263	71	3	0.378	1.18e-08	-0.0120593	0.418877	shell	D	Cell cycle control, cell division, chromosome partitioning	AAA domain	parA	GO:0006276,GO:0008150,GO:0009987,GO:0030541	-	ko:K03496	-	-	-	-	ko00000,ko03036,ko04812	-	-	-	AAA_31
papH~~~papH_2	287	55	1	0.394	1.64e-08	-0.245	0.421217	shell	NU		Fimbrial	-	-	-	-	-	-	-	-	-	-	-	-	-
group_13262	4	17	1	0.0497	3.88e-08	0.38	0.142746	cloud	S	Function unknown	response to butan-1-ol	yibT	GO:0001101,GO:0008150,GO:0010033,GO:0042221,GO:0050896,GO:0097305,GO:1901422,GO:1901700	-	-	-	-	-	-	-	-	-	-	-
dhfrI	59	10	1	0.301	4.39e-08	-0.118	0.131045	cloud	H	Coenzyme transport and metabolism	Key enzyme in folate metabolism. Catalyzes an essential reaction for de novo glycine and purine synthesis, and for DNA precursor synthesis	folA	GO:0000166,GO:0001101,GO:0001505,GO:0003674,GO:0003824,GO:0004146,GO:0005488,GO:0006082,GO:0006520,GO:0006544,GO:0006545,GO:0006575,GO:0006725,GO:0006730,GO:0006732,GO:0006760,GO:0006807,GO:0008150,GO:0008152,GO:0008652,GO:0009058,GO:0009069,GO:0009070,GO:0009108,GO:0009396,GO:0009987,GO:0010033,GO:0010243,GO:0014070,GO:0016053,GO:0016491,GO:0016645,GO:0016646,GO:0017144,GO:0018130,GO:0019438,GO:…	1.1.1.262,1.5.1.3	ko:K00097,ko:K00287,ko:K18589	ko00670,ko00750,ko00790,ko01100,ko01523,map00670,map00750,map00790,map01100,map01523	M00124,M00126,M00840	R00936,R00937,R00939,R00940,R02235,R02236,R05681,R05837,R07406,R11765	RC00089,RC00109,RC00110,RC00158,RC00675,RC01475	br01600,ko00000,ko00001,ko00002,ko01000,ko01504	-	-	iJN746.PP_5132	DHFR_1
group_12697	34	0	1	0.0453	1.74e-07	-0.0512	0.185647	shell	-	Not annotated	-	-	-	-	-	-	-	-	-	-	-	-	-	-
group_8381	185	31	1	0.27	1.1e-06	-0.21	0.398596	shell
insK_2~~~~~~insK~~~insK_1	7	8	1	0.439	1.17e-06	-0.0581	0.221529	shell	L	Replication, recombination and repair	Escherichia coli O157 H7 ortholog	-	-	-	-	-	-	-	-	-	-	-	-	HTH_21
insK_1~~~~~~insK	70	14	1	0.439	1.17e-06	-0.0581	0.193448	shell	L	Replication, recombination and repair	Escherichia coli O157 H7 ortholog	-	-	-	-	-	-	-	-	-	-	-	-	-
group_14542	146	24	1	0.439	1.17e-06	-0.0581	0.388456	shell	L	Replication, recombination and repair	Escherichia coli O157 H7 ortholog	-	-	-	-	-	-	-	-	-	-	-	-	-
group_13869	16	10	1	0.439	1.17e-06	-0.0581	0.106864	cloud	L	Replication, recombination and repair	Escherichia coli O157 H7 ortholog	-	-	-	ko:K07483	-	-	-	-	ko00000	-	-	-	HTH_Tnp_1
group_11558	35	10	1	0.223	2.31e-06	-0.0862	0.145866	cloud	K	Transcription	transcriptional regulator	-	-	-	-	-	-	-	-	-	-	-	-	Phage_AlpA
group_316	80	7	1	0.223	2.31e-06	-0.0862	0.116225	cloud	K	Transcription	transcriptional regulator	-	-	-	-	-	-	-	-	-	-	-	-	Phage_AlpA
group_9539	52	11	1	0.223	2.31e-06	-0.0862	0.117785	cloud	K	Transcription	transcriptional regulator	-	-	-	-	-	-	-	-	-	-	-	-	Phage_AlpA
group_10127	28	12	2	0.0597	2.32e-06	-0.0569367	0.131045	cloud	S	Function unknown	Protein of unknown function (DUF1722)	ybgA	-	-	-	-	-	-	-	-	-	-	-	DUF1722,DUF523
group_13958	7	6	2	0.0597	2.32e-06	-0.05765	0.024181	cloud	S	Function unknown	Protein of unknown function (DUF1722)	ybgA	-	-	-	-	-	-	-	-	-	-	-	DUF1722,DUF523
group_17694	100	7	1	0.158	4.44e-06	-0.0406	0.145086	cloud
group_7112	91	12	1	0.129	6.58e-06	-0.0423	0.174727	shell	S	Function unknown	Bacteriophage Mu Gam like protein	gam	GO:0003674,GO:0003676,GO:0003677,GO:0003690,GO:0005488,GO:0006139,GO:0006259,GO:0006725,GO:0006807,GO:0006950,GO:0007154,GO:0008150,GO:0008152,GO:0009605,GO:0009987,GO:0009991,GO:0031668,GO:0033554,GO:0034641,GO:0042262,GO:0043170,GO:0044237,GO:0044238,GO:0044260,GO:0046483,GO:0050896,GO:0051716,GO:0071496,GO:0071704,GO:0090304,GO:0097159,GO:1901360,GO:1901363	-	-	-	-	-	-	-	-	-	-	Phage_Mu_Gam
group_9185	11	0	1	0.129	6.58e-06	-0.0423	0.0156006	cloud	S	Function unknown	Bacteriophage Mu Gam like protein	gam	GO:0003674,GO:0003676,GO:0003677,GO:0003690,GO:0005488,GO:0006139,GO:0006259,GO:0006725,GO:0006807,GO:0006950,GO:0007154,GO:0008150,GO:0008152,GO:0009605,GO:0009987,GO:0009991,GO:0031668,GO:0033554,GO:0034641,GO:0042262,GO:0043170,GO:0044237,GO:0044238,GO:0044260,GO:0046483,GO:0050896,GO:0051716,GO:0071496,GO:0071704,GO:0090304,GO:0097159,GO:1901360,GO:1901363	-	-	-	-	-	-	-	-	-	-	Phage_Mu_Gam
group_12028	15	40	1	0.0718	1.04e-05	0.334	0.176287	shell
klcA_4~~~klcA_2~~~klcA_1~~~~~~klcA_3	13	1	1	0.0343	1.41e-05	-0.189	0.148206	cloud	S	Function unknown	Escherichia coli O157 H7 ortholog z1656	-	-	-	-	-	-	-	-	-	-	-	-	-
phnL	16	7	1	0.0254	2.43e-05	-0.456	0.99298	core	P	Inorganic ion transport and metabolism	phosphonate C-P lyase system protein PhnL	phnL	GO:0000166,GO:0003674,GO:0003824,GO:0005488,GO:0005524,GO:0005575,GO:0006793,GO:0008144,GO:0008150,GO:0008152,GO:0009056,GO:0009987,GO:0016462,GO:0016740,GO:0016772,GO:0016780,GO:0016787,GO:0016817,GO:0016818,GO:0016887,GO:0017076,GO:0017111,GO:0019634,GO:0019637,GO:0019700,GO:0030554,GO:0032553,GO:0032555,GO:0032559,GO:0032991,GO:0035639,GO:0036094,GO:0043167,GO:0043168,GO:0044237,GO:0046434,GO:…	2.7.8.37	ko:K05780	ko00440,map00440	-	R10185	RC00005,RC00063	ko00000,ko00001,ko01000	-	-	-	ABC_tran
intS_3~~~intA~~~intA_7~~~intS_1~~~intA_3~~~intA_1~~~intS~~~intA_4~~~intA_6~~~intS_6~~~~~~intS_2~~~intA_2~~~intS_5~~~intA_5~~~intS_4	40	22	3	0.247291	5.2662e-05	-0.0350291	0.313573	shell	L	Replication, recombination and repair	Belongs to the 'phage' integrase family	-	-	-	-	-	-	-	-	-	-	-	-	Arm-DNA-bind_3,Phage_integrase
intA_2~~~intS_1~~~~~~intS_4~~~intA_4~~~intS_5~~~intS_2~~~intA_5	29	12	3	0.244224	5.74437e-05	-0.036675	0.124805	cloud	L	Replication, recombination and repair	Belongs to the 'phage' integrase family	-	-	-	-	-	-	-	-	-	-	-	-	Arm-DNA-bind_3,Phage_integrase
intS_1~~~intS_5~~~~~~intS_2~~~intS_4~~~intA_4~~~intS_6~~~intA_3~~~intS~~~intS_3~~~intA_7~~~intA_1~~~intA_6~~~intA_2	13	2	3	0.240135	6.38194e-05	-0.0394351	0.601404	shell	L	Replication, recombination and repair	Belongs to the 'phage' integrase family	-	-	-	-	-	-	-	-	-	-	-	-	Phage_integrase
mrcA	27	12	1	0.0431	6.93e-05	-0.0441	1	core	M	Cell wall/membrane/envelope biogenesis	penicillin-binding protein 1A	mrcA	GO:0000270,GO:0003674,GO:0003824,GO:0004180,GO:0004185,GO:0005488,GO:0005515,GO:0005575,GO:0005623,GO:0005886,GO:0005887,GO:0006022,GO:0006023,GO:0006024,GO:0006508,GO:0006807,GO:0008144,GO:0008150,GO:0008152,GO:0008233,GO:0008236,GO:0008238,GO:0008360,GO:0008658,GO:0008955,GO:0009002,GO:0009058,GO:0009059,GO:0009252,GO:0009273,GO:0009987,GO:0016020,GO:0016021,GO:0016043,GO:0016740,GO:0016757,GO:…	2.4.1.129,3.4.16.4	ko:K05366	ko00550,ko01100,ko01501,map00550,map01100,map01501	-	-	-	ko00000,ko00001,ko01000,ko01003,ko01011	-	GT51	iAF987.Gmet_0354	PCB_OB,Transgly,Transpeptidase
group_19214	2	13	1	0.021	7.83e-05	0.016	0.0195008	cloud	S	Function unknown	Firmicute plasmid replication protein (RepL)	-	-	-	-	-	-	-	-	-	-	-	-	-
intS_3~~~intA_5~~~intA_6~~~intA_1~~~intA_3~~~~~~intA_4~~~intS_1	6	10	3	0.228687	8.16688e-05	-0.0474969	0.0483619	cloud	L	Replication, recombination and repair	Pfam:DUF4102	-	-	-	-	-	-	-	-	-	-	-	-	Arm-DNA-bind_3,Phage_integrase
deoR_2~~~deoR_1	100	28	1	0.309	9.8e-05	-0.109	0.230889	shell	K	Transcription	This protein is one of the repressors that regulate the expression of deoCABD genes, which encode nucleotide and deoxy ribonucleotide catabolizing enzymes. It also negatively regulates the expression of nupG (a transport protein) and tsx (a pore- forming protein). The inducer is deoxyribose-5-phosphate	deoR	-	-	ko:K11534	-	-	-	-	ko00000,ko03000	-	-	-	DeoRC,HTH_DeoR
deoR_2	119	27	1	0.309	9.8e-05	-0.109	0.191108	shell	K	Transcription	This protein is one of the repressors that regulate the expression of deoCABD genes, which encode nucleotide and deoxy ribonucleotide catabolizing enzymes. It also negatively regulates the expression of nupG (a transport protein) and tsx (a pore- forming protein). The inducer is deoxyribose-5-phosphate	deoR	-	-	ko:K11534	-	-	-	-	ko00000,ko03000	-	-	-	DeoRC,HTH_DeoR
traI~~~~~~traI_2~~~traI_1~~~traI_3	71	21	1	0.213	0.000141	-0.146	0.50234	shell	L	Replication, recombination and repair	ATP-dependent exoDNAse (exonuclease V) alpha subunit - helicase superfamily I member	traI	-	-	-	-	-	-	-	-	-	-	-	AAA_30,TraI
traI~~~traI_1~~~traI_2	58	20	1	0.213	0.000141	-0.146	0.196568	shell	L	Replication, recombination and repair	TrwC relaxase	-	-	-	-	-	-	-	-	-	-	-	-	AAA_30,TraI,TrwC
iucB_2~~~iucB_1~~~iucB	72	7	1	0.308	0.000149	-0.318	0.361154	shell	J	Translation, ribosomal structure and biogenesis	Siderophore biosynthesis protein	iucB	-	2.3.1.102,6.3.2.38	ko:K03894,ko:K03896	ko00310,ko01120,map00310,map01120	-	R03168,R10090	RC00004,RC00064,RC00090,RC00865	ko00000,ko00001,ko01000	-	-	-	Acetyltransf_8
iucB~~~iucB_1~~~~~~iucB_2	149	48	1	0.308	0.000149	-0.318	0.24883	shell	J	Translation, ribosomal structure and biogenesis	Siderophore biosynthesis protein	iucB	-	2.3.1.102,6.3.2.38	ko:K03894,ko:K03896	ko00310,ko01120,map00310,map01120	-	R03168,R10090	RC00004,RC00064,RC00090,RC00865	ko00000,ko00001,ko01000	-	-	-	Acetyltransf_8
group_7337	24	4	3	0.0266394	0.000167661	-0.0878334	0.074883	cloud	-	Not annotated	-	-	-	-	-	-	-	-	-	-	-	-	-	-
group_11082	2	16	1	0.0232	0.000226	0.367	0.0858034	cloud
iucC_2~~~iucC_1~~~iucC	72	7	1	0.309	0.000246	-0.0181	0.365055	shell	Q	Secondary metabolites biosynthesis, transport, and catabolism	Siderophore biosynthesis protein	iucC	-	6.3.2.39	ko:K03895	ko00310,ko01120,map00310,map01120	-	R10091	RC00064,RC00090	ko00000,ko00001,ko01000	-	-	-	FhuF,IucA_IucC
iucC_1~~~iucC_2~~~iucD~~~~~~iucC	147	46	1	0.309	0.000246	-0.0181	0.25663	shell	Q	Secondary metabolites biosynthesis, transport, and catabolism	Siderophore biosynthesis protein	iucC	-	6.3.2.39	ko:K03895	ko00310,ko01120,map00310,map01120	-	R10091	RC00064,RC00090	ko00000,ko00001,ko01000	-	-	-	FhuF,IucA_IucC
klcA_3~~~klcA_1~~~~~~klcA_2	13	2	2	0.0314364	0.000273036	-0.194727	0.378315	shell	S	Function unknown	Escherichia coli O157 H7 ortholog z1656	-	-	-	-	-	-	-	-	-	-	-	-	-
group_10312	19	3	1	0.0254	0.000316	-0.653	0.300312	shell	-	Not annotated	-	-	-	-	-	-	-	-	-	-	-	-	-	-
thiH	27	68	1	0.113	0.000447	0.132	1	core	H	Coenzyme transport and metabolism	2-iminoacetate synthase activity	thiH	GO:0003674,GO:0003824,GO:0005488,GO:0005506,GO:0006725,GO:0006732,GO:0006766,GO:0006767,GO:0006772,GO:0006790,GO:0006793,GO:0006796,GO:0006807,GO:0006950,GO:0006974,GO:0008150,GO:0008152,GO:0009058,GO:0009108,GO:0009110,GO:0009228,GO:0009229,GO:0009987,GO:0016829,GO:0016830,GO:0017144,GO:0018130,GO:0019438,GO:0019637,GO:0033554,GO:0034641,GO:0036355,GO:0042357,GO:0042364,GO:0042723,GO:0042724,GO:…	4.1.99.19	ko:K03150	ko00730,ko01100,map00730,map01100	-	R10246	RC01434,RC03095	ko00000,ko00001,ko01000	-	-	iPC815.YPO3743,iSF_1195.SF4062,iSFxv_1172.SFxv_4429,iS_1188.S3673	BATS,Radical_SAM
group_10679	3	8	2	0.0243	0.000463	0.04485	0.0210608	cloud
ompX_6~~~~~~ompX_1~~~ompX_2~~~ompX_3~~~ail~~~ompX_5~~~ompX_4	10	2	1	0.0331	0.000589	-0.0662	0.329173	shell
group_14078	12	18	1	0.0486	0.00062	0.111	0.180187	shell	S	Function unknown	Phage late control gene D protein (GPD)	-	-	-	ko:K06905	-	-	-	-	ko00000	-	-	-	Phage_GPD
group_14132	6	6	1	0.0486	0.00062	0.111	0.0811232	cloud	S	Function unknown	Phage late control gene D protein (GPD)	-	-	-	ko:K06905	-	-	-	-	ko00000	-	-	-	Phage_GPD
group_11971	2	12	1	0.0199	0.00148	0.137	0.298752	shell	S	Function unknown	Phage tail tape measure protein, TP901 family	-	-	-	-	-	-	-	-	-	-	-	-	PhageMin_Tail
dgcE_2~~~dgcE_1~~~dgcE	9	2	1	0.0122	0.0016	-0.274	0.99844	core	T	Signal transduction mechanisms	diguanylate cyclase activity	yegE	GO:0000155,GO:0000160,GO:0000166,GO:0001882,GO:0001883,GO:0003674,GO:0003824,GO:0004672,GO:0004673,GO:0005488,GO:0005525,GO:0005575,GO:0005622,GO:0005623,GO:0005886,GO:0006464,GO:0006468,GO:0006793,GO:0006796,GO:0006807,GO:0007154,GO:0007165,GO:0008150,GO:0008152,GO:0009987,GO:0016020,GO:0016021,GO:0016301,GO:0016310,GO:0016740,GO:0016772,GO:0016773,GO:0016775,GO:0016779,GO:0017076,GO:0018106,GO:…	2.1.1.80,2.7.13.3,2.7.7.65,3.1.1.61	ko:K07636,ko:K07716,ko:K13924,ko:K21084	ko02020,ko02026,ko02030,ko04112,map02020,map02026,map02030,map04112	M00434,M00506,M00511	-	-	ko00000,ko00001,ko00002,ko01000,ko01001,ko02022,ko02035	-	-	-	EAL,GGDEF,MASE1,PAS_3,PAS_4
group_13112	8	1	1	0.011	0.00169	-0.0665	0.049142	cloud
group_9642	143	48	1	0.219	0.00176	-0.245	0.99688	core	S	Function unknown	Uncharacterised protein family	ytcA	GO:0005575,GO:0005623,GO:0005886,GO:0016020,GO:0016021,GO:0031224,GO:0044425,GO:0044464,GO:0071944	-	-	-	-	-	-	-	-	-	-	Ytca
ugd~~~ugd_1	12	2	2	0.0188	0.00237	-0.0464195	0.99532	core	M	Cell wall/membrane/envelope biogenesis	Belongs to the UDP-glucose GDP-mannose dehydrogenase family	ugd	GO:0000166,GO:0000271,GO:0003674,GO:0003824,GO:0003979,GO:0005488,GO:0005975,GO:0005976,GO:0006065,GO:0006082,GO:0006139,GO:0006629,GO:0006725,GO:0006793,GO:0006807,GO:0008150,GO:0008152,GO:0008610,GO:0008653,GO:0009058,GO:0009059,GO:0009103,GO:0009225,GO:0009226,GO:0009242,GO:0009987,GO:0016051,GO:0016053,GO:0016491,GO:0016614,GO:0016616,GO:0018130,GO:0019438,GO:0019752,GO:0033692,GO:0034637,GO:…	1.1.1.22	ko:K00012	ko00040,ko00053,ko00520,ko01100,map00040,map00053,map00520,map01100	M00014,M00129,M00361,M00362	R00286	RC00291	ko00000,ko00001,ko00002,ko01000	-	-	iEC55989_1330.EC55989_2287	UDPG_MGDP_dh,UDPG_MGDP_dh_C,UDPG_MGDP_dh_N
group_19213	2	11	1	0.0155	0.00262	0.155	0.0195008	cloud
epsM_1~~~epsM~~~~~~epsM_2	104	96	1	0.224	0.00264	0.00347	0.925897	shell	U	Intracellular trafficking, secretion, and vesicular transport	involved in a type II secretion system (T2SS, formerly general secretion pathway, GSP) for the export of proteins	gspM	GO:0002790,GO:0005575,GO:0005623,GO:0005886,GO:0006810,GO:0008104,GO:0008150,GO:0009306,GO:0009405,GO:0009987,GO:0015031,GO:0015833,GO:0016020,GO:0016021,GO:0031224,GO:0032940,GO:0033036,GO:0042886,GO:0044419,GO:0044425,GO:0044464,GO:0045184,GO:0046903,GO:0051179,GO:0051234,GO:0051704,GO:0071702,GO:0071705,GO:0071944	-	ko:K02462	ko03070,ko05111,map03070,map05111	M00331	-	-	ko00000,ko00001,ko00002,ko02044	3.A.15	-	-	T2SSM
group_12166	14	2	1	0.0177	0.00302	-0.168	0.302652	shell	S	Function unknown	Phage portal protein, pbsx family	-	-	-	-	-	-	-	-	-	-	-	-	Phage_portal
group_15045	10	19	1	0.0331	0.00305	0.108	0.133385	cloud
group_13698	8	2	2	0.0243	0.00319	-0.128513	0.480499	shell	O	Post-translational modification, protein turnover, and chaperones	methyltransferase activity	-	-	-	-	-	-	-	-	-	-	-	-	-
group_10440	42	17	1	0.0762	0.00445	-0.036	0.275351	shell
uhpA	12	5	1	0.0188	0.00513	-0.496	0.99922	core	K	Transcription	Part of the UhpABC signaling cascade that controls the expression of the hexose phosphate transporter UhpT. Activates the transcription of the uhpT gene. Acts by binding specifically to the uhpT promoter region	uhpA	GO:0000160,GO:0003674,GO:0003676,GO:0003677,GO:0005488,GO:0005575,GO:0005622,GO:0005623,GO:0005737,GO:0006139,GO:0006351,GO:0006355,GO:0006725,GO:0006807,GO:0007154,GO:0007165,GO:0008150,GO:0008152,GO:0009058,GO:0009059,GO:0009889,GO:0009987,GO:0010467,GO:0010468,GO:0010556,GO:0016070,GO:0018130,GO:0019219,GO:0019222,GO:0019438,GO:0023052,GO:0031323,GO:0031326,GO:0032774,GO:0034641,GO:0034645,GO:…	-	ko:K07686	ko02020,map02020	M00473	-	-	ko00000,ko00001,ko00002,ko02022	-	-	-	GerE,Response_reg
group_9261	18	5	1	0.0276	0.00528	-0.0301	0.0374415	cloud	S	Function unknown	Putative bacterial toxin ydaT	ydaT	-	-	-	-	-	-	-	-	-	-	-	YdaT_toxin
group_9522	13	2	1	0.0166	0.00638	-0.346	0.0195008	cloud	-	Not annotated	-	-	-	-	-	-	-	-	-	-	-	-	-	-
group_14759	8	4	1	0.0597	0.00833	-0.304	0.0546022	cloud	L	Replication, recombination and repair	transposase activity	-	-	-	-	-	-	-	-	-	-	-	-	Tnp_DNA_bind
group_14354	19	5	1	0.0265	0.0112	-0.24	0.202028	shell
group_8923	16	8	1	0.0265	0.0125	-0.0181	0.235569	shell	S	Function unknown	Protein of unknown function (DUF2732)	-	-	-	-	-	-	-	-	-	-	-	-	DUF2732
group_13892	5	7	1	0.136	0.0206	-0.171	0.217629	shell	S	Function unknown	Phage-related protein, tail component	-	-	-	-	-	-	-	-	-	-	-	-	DUF1983,DUF3672,Phage-tail_3
group_12137	11	8	1	0.136	0.0206	-0.171	0.267551	shell	NT		Phage-related protein, tail component	-	-	-	-	-	-	-	-	-	-	-	-	-
group_14029	57	4	2	0.133989	0.0206607	-0.169389	0.628705	shell	S	Function unknown	Phage-related protein, tail component	-	-	-	-	-	-	-	-	-	-	-	-	-
group_14321	13	2	2	0.12782	0.0208467	-0.164447	0.389236	shell	NT		Phage-related protein, tail component	-	-	-	-	-	-	-	-	-	-	-	-	-
group_14943	18	10	1	0.032	0.0244	-0.0727	0.338534	shell	S	Function unknown	Phage Tail Protein X	X	-	-	-	-	-	-	-	-	-	-	-	Phage_tail_X
group_7390	25	3	1	0.0331	0.0282	-0.0809	0.0912637	cloud
group_10969	14	30	1	0.0652	0.0358	0.0863	0.075663	cloud	NU		Type II/IV secretion system protein	pilQ	-	-	-	-	-	-	-	-	-	-	-	T2SSE
group_4151	4	6	1	0.0652	0.0358	0.0863	0.0280811	cloud	NU		Type II/IV secretion system protein	pilQ	-	-	-	-	-	-	-	-	-	-	-	T2SSE
group_13498	12	29	1	0.0519	0.0486	0.149	0.074103	cloud	S	Function unknown	F plasmid transfer operon, TraF, protein	-	-	-	-	-	-	-	-	-	-	-	-	TraF_2
group_13311	6	3	1	0.0155	0.05	-0.0333	0.332293	shell
group_12678	8	2	3	0.0585481	0.0546426	-0.0408481	0.0171607	cloud	S	Function unknown	Protein of unknown function (DUF550)	-	-	-	-	-	-	-	-	-	-	-	-	DUF550
group_14578	11	6	2	0.0199	0.0553	-0.061	0.211388	shell	S	Function unknown	Terminase RNaseH-like domain	P	-	-	-	-	-	-	-	-	-	-	-	Terminase_5,Terminase_6,Terminase_6C
group_13183	22	18	2	0.031735	0.062715	0.03631	0.278471	shell	S	Function unknown	Phage-related minor tail protein	-	-	-	-	-	-	-	-	-	-	-	-	PhageMin_Tail
yjiK~~~~~~yjiK_1~~~yjiK_2	8	5	1	0.0166	0.0697	-0.292	0.99532	core	S	Function unknown	Esterase-like activity of phytase	yjiK	GO:0003674,GO:0005488,GO:0005575,GO:0005623,GO:0005886,GO:0016020,GO:0016021,GO:0031224,GO:0043167,GO:0043169,GO:0044425,GO:0044464,GO:0046872,GO:0071944	-	-	-	-	-	-	-	-	-	-	SdiA-regulated
group_9811	16	5	1	0.0232	0.0708	-0.257	0.0546022	cloud
group_13021	22	12	3	0.0722725	0.0715694	-0.038609	0.206708	shell
group_12679	4	7	2	0.074	0.0737	-0.0407286	0.024181	cloud	D	Cell cycle control, cell division, chromosome partitioning	Ead/Ea22-like protein	-	-	-	-	-	-	-	-	-	-	-	-	Ead_Ea22
galF~~~galF_1	104	28	1	0.152	0.119	-0.0864	0.978939	soft-core	M	Cell wall/membrane/envelope biogenesis	UTP:glucose-1-phosphate uridylyltransferase activity	galF	GO:0000271,GO:0003674,GO:0003824,GO:0003983,GO:0005575,GO:0005622,GO:0005623,GO:0005737,GO:0005829,GO:0005975,GO:0005976,GO:0006011,GO:0006139,GO:0006629,GO:0006725,GO:0006793,GO:0006807,GO:0008150,GO:0008152,GO:0008610,GO:0008653,GO:0009058,GO:0009059,GO:0009103,GO:0009225,GO:0009987,GO:0016051,GO:0016740,GO:0016772,GO:0016779,GO:0030234,GO:0033692,GO:0034637,GO:0034641,GO:0034645,GO:0043170,GO:…	2.7.7.9	ko:K00963	ko00040,ko00052,ko00500,ko00520,ko01100,ko01130,map00040,map00052,map00500,map00520,map01100,map01130	M00129,M00361,M00362,M00549	R00289	RC00002	ko00000,ko00001,ko00002,ko01000	-	-	-	NTP_transferase
mshA_2~~~mshA_3~~~~~~gtfA~~~mshA~~~mshA_1~~~mshA_4~~~pimB	266	92	2	0.406	0.122	-0.0086	0.918097	shell	M	Cell wall/membrane/envelope biogenesis	colanic acid biosynthesis glycosyl transferase	wcaL	GO:0000271,GO:0003674,GO:0003824,GO:0005975,GO:0005976,GO:0006629,GO:0008150,GO:0008152,GO:0008610,GO:0008653,GO:0009058,GO:0009059,GO:0009103,GO:0009987,GO:0016043,GO:0016051,GO:0016740,GO:0016757,GO:0033692,GO:0034637,GO:0034645,GO:0043170,GO:0044237,GO:0044238,GO:0044249,GO:0044255,GO:0044260,GO:0044262,GO:0044264,GO:0045226,GO:0045228,GO:0045229,GO:0045231,GO:0046379,GO:0071704,GO:0071840,GO:…	-	ko:K16703	-	-	-	-	ko00000,ko01000,ko01003	-	GT4	-	Glyco_transf_4,Glycos_transf_1
group_14772	12	4	1	0.0188	0.126	-0.165	0.337754	shell	G	Carbohydrate transport and metabolism	Phage lysozyme	-	-	3.2.1.17	ko:K01185,ko:K21471	-	-	-	-	ko00000,ko01000,ko01002,ko01011	-	-	-	Phage_lysozyme
group_9316	7	3	1	0.011	0.13	-0.367	0.0397816	cloud	L	Replication, recombination and repair	Recombinase zinc beta ribbon domain	ybcK	GO:0000150,GO:0003674,GO:0003676,GO:0003677,GO:0003824,GO:0005488,GO:0006139,GO:0006259,GO:0006310,GO:0006725,GO:0006807,GO:0008150,GO:0008152,GO:0009987,GO:0034641,GO:0043170,GO:0044237,GO:0044238,GO:0044260,GO:0046483,GO:0071704,GO:0090304,GO:0097159,GO:0140097,GO:1901360,GO:1901363	-	-	-	-	-	-	-	-	-	-	Recombinase,Resolvase,Zn_ribbon_recom
group_9607	20	27	1	0.0685	0.133	0.0423	0.224649	shell	L	Replication, recombination and repair	Domain of unknown function (DUF4942)	-	-	-	-	-	-	-	-	-	-	-	-	DUF4942
group_15050	144	73	1	0.248	0.138	-0.0606	0.921217	shell	G	Carbohydrate transport and metabolism	slime layer organization	wcaI	GO:0000271,GO:0003674,GO:0003824,GO:0005975,GO:0005976,GO:0006629,GO:0008150,GO:0008152,GO:0008610,GO:0008653,GO:0009058,GO:0009059,GO:0009103,GO:0009987,GO:0016043,GO:0016051,GO:0016740,GO:0016757,GO:0033692,GO:0034637,GO:0034645,GO:0043170,GO:0044237,GO:0044238,GO:0044249,GO:0044255,GO:0044260,GO:0044262,GO:0044264,GO:0045226,GO:0045228,GO:0045229,GO:0045231,GO:0046379,GO:0071704,GO:0071840,GO:…	2.4.1.14	ko:K00696,ko:K00754,ko:K03208	ko00500,ko01100,map00500,map01100	-	R00766	RC00005,RC00028,RC02748	ko00000,ko00001,ko01000	-	GT4	-	Glyco_trans_4_4,Glycos_transf_1
group_14993	103	51	1	0.182	0.139	-0.00769	0.331513	shell	S	Function unknown	Major capsid protein	-	-	-	-	-	-	-	-	-	-	-	-	Phage_cap_P2
mltC_1	6	5	1	0.0144	0.158	0.0356	0.0382215	cloud
group_11737	11	1	1	0.0133	0.192	-0.0783	0.0600624	cloud	D	Cell cycle control, cell division, chromosome partitioning	tape measure	-	-	-	-	-	-	-	-	-	-	-	-	-
selO~~~selO_1~~~selO_2	8	2	1	0.011	0.268	-0.11	1	core	S	Function unknown	Belongs to the UPF0061 (SELO) family	ydiU	-	-	ko:K08997	-	-	-	-	ko00000	-	-	-	UPF0061
fliD_1~~~fliD~~~fliD_2	157	59	1	0.246	0.281	-0.276	0.918877	shell	N	Cell motility	morphogenesis and for the elongation of the flagellar filament by facilitating polymerization of the flagellin monomers at the tip of growing filament. Forms a capping structure, which prevents flagellin subunits (transported through the central channel of the flagellum) from leaking out without polymerization at the distal end	fliD	GO:0001539,GO:0005575,GO:0005576,GO:0005623,GO:0006928,GO:0006996,GO:0007155,GO:0008150,GO:0009288,GO:0009420,GO:0009421,GO:0009424,GO:0009987,GO:0016043,GO:0022610,GO:0030030,GO:0040011,GO:0042995,GO:0043226,GO:0043228,GO:0044422,GO:0044461,GO:0044463,GO:0044464,GO:0044781,GO:0048870,GO:0051179,GO:0051674,GO:0071840,GO:0071973,GO:0071978,GO:0097588	-	ko:K02407	ko02040,map02040	-	-	-	ko00000,ko00001,ko02035	-	-	-	Flagellin_IN,FliD_C,FliD_N
group_12309	15	1	2	0.110462	0.398343	-0.0842966	0.276911	shell	S	Function unknown	Phage minor tail protein L	JD73_18910	-	-	-	-	-	-	-	-	-	-	-	Phage_tail_L
ulaF~~~ulaF_1	110	38	1	0.168	0.403	-0.034	1	core	G	Carbohydrate transport and metabolism	Catalyzes the isomerization of L-ribulose 5-phosphate to D-xylulose 5-phosphate. Is involved in the anaerobic L-ascorbate utilization	ulaF	GO:0003674,GO:0003824,GO:0005488,GO:0005575,GO:0005622,GO:0005623,GO:0005737,GO:0005829,GO:0005975,GO:0005996,GO:0006082,GO:0006732,GO:0006766,GO:0006767,GO:0008150,GO:0008152,GO:0008270,GO:0008742,GO:0009056,GO:0009109,GO:0009111,GO:0009987,GO:0016052,GO:0016054,GO:0016829,GO:0016830,GO:0016832,GO:0016853,GO:0016854,GO:0016857,GO:0019321,GO:0019323,GO:0019752,GO:0019852,GO:0019854,GO:0042365,GO:…	5.1.3.4	ko:K03077	ko00040,ko00053,ko01100,ko01120,map00040,map00053,map01100,map01120	M00550	R05850	RC01479	ko00000,ko00001,ko00002,ko01000	-	-	iSDY_1059.SDY_4367	Aldolase_II
yhhJ_2~~~yhhJ_1~~~yhhJ	133	57	1	0.22	0.568	-0.507	0.99844	core	V	Defense mechanisms	transmembrane transport	yhhJ	GO:0005575,GO:0005623,GO:0005886,GO:0006810,GO:0008150,GO:0016020,GO:0016021,GO:0031224,GO:0032991,GO:0043190,GO:0044425,GO:0044459,GO:0044464,GO:0051179,GO:0051234,GO:0055085,GO:0071944,GO:0098533,GO:0098796,GO:0098797,GO:1902494,GO:1902495,GO:1904949,GO:1990351	-	ko:K01992	-	M00254	-	-	ko00000,ko00002,ko02000	3.A.1	-	-	ABC2_membrane_3
group_9890	81	33	2	0.157491	0.744433	-0.103171	0.147426	cloud
aceF	121	57	2	0.202	0.754	-0.0605074	1	core	F	Nucleotide transport and metabolism	The pyruvate dehydrogenase complex catalyzes the overall conversion of pyruvate to acetyl-CoA and CO(2)	aceF	GO:0003674,GO:0003824,GO:0004742,GO:0005488,GO:0005504,GO:0005575,GO:0005622,GO:0005623,GO:0005737,GO:0005975,GO:0006082,GO:0006084,GO:0006085,GO:0006086,GO:0006090,GO:0006091,GO:0006096,GO:0006139,GO:0006163,GO:0006164,GO:0006165,GO:0006637,GO:0006725,GO:0006732,GO:0006733,GO:0006753,GO:0006754,GO:0006757,GO:0006790,GO:0006793,GO:0006796,GO:0006807,GO:0008150,GO:0008152,GO:0008289,GO:0009056,GO:…	2.3.1.12	ko:K00627	ko00010,ko00020,ko00620,ko01100,ko01110,ko01120,ko01130,ko01200,map00010,map00020,map00620,map01100,map01110,map01120,map01130,map01200	M00307	R00209,R02569	RC00004,RC02742,RC02857	br01601,ko00000,ko00001,ko00002,ko01000	-	-	iETEC_1333.ETEC_0111,iSSON_1240.SSON_0123,iYL1228.KPN_00119	2-oxoacid_dh,Biotin_lipoyl,E3_binding
group_13750	49	12	2	0.117	0.877	-0.0156992	0.122465	cloud
group_13831	18	12	2	0.117	0.877	-0.0151086	0.109984	cloud
PE: Digestive tract
gene	0	1	unitigs	avg-af	avg-lrt-pvalue	avg-beta	pangenome-frequency	pangenome-category	COG_category	COG_name	Description	Preferred_name	GOs	EC	KEGG_ko	KEGG_Pathway	KEGG_Module	KEGG_Reaction	KEGG_rclass	BRITE	KEGG_TC	CAZy	BiGG_Reaction	PFAMs
btsT_1~~~btsT_2~~~btsT	1	15	1	0.0261	4.46e-06	0.0624	0.99922	core	T	Signal transduction mechanisms	Part of a nutrient-sensing regulatory network composed of the two-component regulatory systems BtsS BtsR and YpdA YpdB, and their respective target proteins, YjiY and YhjX	cstA	GO:0003674,GO:0005215,GO:0005575,GO:0005623,GO:0005886,GO:0005887,GO:0006810,GO:0006950,GO:0006974,GO:0007154,GO:0008150,GO:0009267,GO:0009605,GO:0009987,GO:0009991,GO:0015291,GO:0015293,GO:0016020,GO:0016021,GO:0022804,GO:0022857,GO:0031224,GO:0031226,GO:0031667,GO:0031668,GO:0031669,GO:0033554,GO:0042594,GO:0044425,GO:0044459,GO:0044464,GO:0050896,GO:0051179,GO:0051234,GO:0051716,GO:0055085,GO:…	-	ko:K06200	-	-	-	-	ko00000	-	-	-	CstA,CstA_5TM
assT_2~~~assT~~~assT_1	3	31	1	0.0522	8.14e-06	0.293	0.610764	shell	M	Cell wall/membrane/envelope biogenesis	Catalyzes the transfer of sulfuryl groups between phenolic compounds	assT	GO:0003674,GO:0003824,GO:0004062,GO:0005488,GO:0005515,GO:0005575,GO:0005623,GO:0008146,GO:0016740,GO:0016782,GO:0042597,GO:0042802,GO:0044464,GO:0047686	2.8.2.22	ko:K01023	-	-	-	-	ko00000,ko01000	-	-	-	Arylsulfotran_N,Arylsulfotrans
group_15155	25	3	1	0.0697	3.79e-05	-0.297	0.301872	shell	L	Replication, recombination and repair	Integrase core domain	-	-	-	ko:K07483	-	-	-	-	ko00000	-	-	-	HTH_21
ygjK~~~ygjK_1~~~ygjK_2	46	76	1	0.186	4.13e-05	0.062	0.99766	core	G	Carbohydrate transport and metabolism	Glucoside hydrolase that cleaves the alpha-1,3- glucosidic linkage in nigerose. Has very low activity towards maltooligosaccharides, soluble starch, nigerotriose, kojibiose and trehalose	ygjK	GO:0003674,GO:0003824,GO:0004553,GO:0004555,GO:0005488,GO:0005975,GO:0005984,GO:0005991,GO:0006950,GO:0006974,GO:0008150,GO:0008152,GO:0009311,GO:0009987,GO:0015926,GO:0015927,GO:0016787,GO:0016798,GO:0033554,GO:0043167,GO:0043169,GO:0044237,GO:0044238,GO:0044262,GO:0046872,GO:0050896,GO:0051716,GO:0071704	3.2.1.28	ko:K01194,ko:K03931	ko00500,ko01100,map00500,map01100	-	R00010	RC00049	ko00000,ko00001,ko00537,ko01000	-	GH37,GH63	-	Trehalase
group_14423	59	25	2	0.145	7.57e-05	-0.043971	0.26053	shell	L	Replication, recombination and repair	Transposase	-	-	-	-	-	-	-	-	-	-	-	-	DDE_Tnp_Tn3,DUF4158
tnpR_1~~~tnpR	7	2	1	0.147	0.000143	-0.169	0.0327613	cloud	L	Replication, recombination and repair	Resolvase, N terminal domain	tnpR	-	-	-	-	-	-	-	-	-	-	-	HTH_7,Resolvase
tnpR~~~~~~tnpR_2~~~tnpR_1	55	26	1	0.147	0.000143	-0.169	0.343214	shell	L	Replication, recombination and repair	Resolvase, N terminal domain	-	-	-	-	-	-	-	-	-	-	-	-	HTH_7,Resolvase
oleD_1~~~oleD_2~~~gnu~~~oleD_3~~~menE_2~~~menE_1~~~mbtM	107	74	4	0.257547	0.000174411	-0.119057	0.916537	shell	GM		NmrA-like family	JD73_00815	GO:0003674,GO:0003824,GO:0005488,GO:0048037,GO:0050662	5.1.3.2	ko:K01784	ko00052,ko00520,ko01100,map00052,map00520,map01100	M00361,M00362,M00632	R00291,R02984	RC00289	ko00000,ko00001,ko00002,ko01000	-	-	-	Epimerase
deoD	14	2	1	0.0247	0.000232	-0.429	1	core	F	Nucleotide transport and metabolism	Purine nucleoside phosphorylase	deoD	GO:0003674,GO:0003824,GO:0004731,GO:0005488,GO:0005515,GO:0005575,GO:0005622,GO:0005623,GO:0005737,GO:0005829,GO:0006139,GO:0006152,GO:0006725,GO:0006807,GO:0006950,GO:0006974,GO:0008150,GO:0008152,GO:0009056,GO:0009116,GO:0009164,GO:0009987,GO:0015949,GO:0016740,GO:0016757,GO:0016763,GO:0019439,GO:0019686,GO:0033554,GO:0034641,GO:0034655,GO:0034656,GO:0042278,GO:0042802,GO:0044237,GO:0044238,GO:…	2.4.2.1,2.4.2.28	ko:K00772,ko:K03784	ko00230,ko00240,ko00270,ko00760,ko01100,ko01110,map00230,map00240,map00270,map00760,map01100,map01110	M00034	R01402,R01561,R01863,R01969,R02147,R02294,R02295,R02297,R02484,R02557,R02748,R08368,R10244	RC00033,RC00063,RC00122,RC02819	ko00000,ko00001,ko00002,ko01000	-	-	iAPECO1_1312.APECO1_1997,iB21_1397.B21_04226,iE2348C_1286.E2348C_4682,iEC042_1314.EC042_4881,iECABU_c1320.ECABU_c50190,iECBD_1354.ECBD_3636,iECB_1328.ECB_04260,iECD_1391.ECD_04260,iECED1_1282.ECED1_5255,iECIAI39_1322.ECIAI39_4916,iECNA114_1301.ECNA114_4626,iECO26_1355.ECO26_5590,iECOK1_1307.ECOK1_4950,iECP_1309.ECP_4768,iEcolC_1368.EcolC_3672,iLF82_1304.LF82_0467,iNRG857_1313.NRG857_22170,iPC815.…	PNP_UDP_1
prfC_1~~~prfC_2~~~prfC	36	11	1	0.0697	0.00048	-0.0315	0.99922	core	J	Translation, ribosomal structure and biogenesis	Increases the formation of ribosomal termination complexes and stimulates activities of RF-1 and RF-2. It binds guanine nucleotides and has strong preference for UGA stop codons. It may interact directly with the ribosome. The stimulation of RF- 1 and RF-2 is significantly reduced by GTP and GDP, but not by GMP	prfC	GO:0000166,GO:0001882,GO:0001883,GO:0003674,GO:0003676,GO:0003723,GO:0003747,GO:0003824,GO:0003924,GO:0005488,GO:0005525,GO:0005575,GO:0005622,GO:0005623,GO:0005737,GO:0005829,GO:0006412,GO:0006415,GO:0006518,GO:0006807,GO:0008079,GO:0008135,GO:0008150,GO:0008152,GO:0009058,GO:0009059,GO:0009987,GO:0010467,GO:0016043,GO:0016150,GO:0016462,GO:0016787,GO:0016817,GO:0016818,GO:0017076,GO:0017111,GO:…	-	ko:K02837	-	-	-	-	ko00000,ko03012	-	-	-	GTP_EFTU,GTP_EFTU_D2,RF3_C
deoR_2~~~deoR_1	36	28	2	0.240569	0.000506923	-0.0662031	0.230889	shell	K	Transcription	This protein is one of the repressors that regulate the expression of deoCABD genes, which encode nucleotide and deoxy ribonucleotide catabolizing enzymes. It also negatively regulates the expression of nupG (a transport protein) and tsx (a pore- forming protein). The inducer is deoxyribose-5-phosphate	deoR	-	-	ko:K11534	-	-	-	-	ko00000,ko03000	-	-	-	DeoRC,HTH_DeoR
parM	12	1	2	0.0189	0.000572	-0.0618945	0.0234009	cloud	O	Post-translational modification, protein turnover, and chaperones	PFAM StbA family protein	-	-	-	ko:K18640	-	-	-	-	ko00000,ko04812	-	-	-	StbA
group_15019	0	9	1	0.0145	0.000815	0.0197	0.334633	shell
hscA_2~~~hscA_1~~~hscA	229	173	3	0.438505	0.000839316	-0.0248203	1	core	O	Post-translational modification, protein turnover, and chaperones	Chaperone involved in the maturation of iron-sulfur cluster-containing proteins. Has a low intrinsic ATPase activity which is markedly stimulated by HscB. Involved in the maturation of IscU	hscA	GO:0000166,GO:0000988,GO:0000989,GO:0003674,GO:0003824,GO:0005488,GO:0005515,GO:0005524,GO:0005575,GO:0005622,GO:0005623,GO:0005737,GO:0005829,GO:0005886,GO:0006139,GO:0006259,GO:0006260,GO:0006457,GO:0006458,GO:0006725,GO:0006790,GO:0006807,GO:0006950,GO:0006986,GO:0008144,GO:0008150,GO:0008152,GO:0008270,GO:0009058,GO:0009059,GO:0009266,GO:0009408,GO:0009409,GO:0009628,GO:0009889,GO:0009987,GO:…	-	ko:K04043,ko:K04044	ko03018,ko04212,ko05152,map03018,map04212,map05152	-	-	-	ko00000,ko00001,ko03019,ko03029,ko03110,ko04147	1.A.33,1.A.33.1	-	-	HSP70
group_14181	13	0	1	0.113	0.000888	-0.0795	0.0413417	cloud	V	Defense mechanisms	N-6 DNA Methylase	hsdM	-	2.1.1.72	ko:K03427	-	-	-	-	ko00000,ko01000,ko02048	-	-	-	N6_Mtase
group_14435	44	16	1	0.113	0.000888	-0.0795	0.25429	shell	V	Defense mechanisms	N-6 DNA Methylase	hsdM	-	2.1.1.72	ko:K03427	-	-	-	-	ko00000,ko01000,ko02048	-	-	-	HsdM_N,N6_Mtase
feuC~~~btuC_2~~~yfhA	10	2	1	0.0174	0.0011	-0.113	0.571763	shell	P	Inorganic ion transport and metabolism	Belongs to the binding-protein-dependent transport system permease family. FecCD subfamily	feuC	-	-	ko:K02015	ko02010,map02010	M00240	-	-	ko00000,ko00001,ko00002,ko02000	3.A.1.14	-	-	FecCD
ugd~~~ugd_1	47	28	1	0.109	0.0012	-0.0614	0.99532	core	M	Cell wall/membrane/envelope biogenesis	Belongs to the UDP-glucose GDP-mannose dehydrogenase family	ugd	GO:0000166,GO:0000271,GO:0003674,GO:0003824,GO:0003979,GO:0005488,GO:0005975,GO:0005976,GO:0006065,GO:0006082,GO:0006139,GO:0006629,GO:0006725,GO:0006793,GO:0006807,GO:0008150,GO:0008152,GO:0008610,GO:0008653,GO:0009058,GO:0009059,GO:0009103,GO:0009225,GO:0009226,GO:0009242,GO:0009987,GO:0016051,GO:0016053,GO:0016491,GO:0016614,GO:0016616,GO:0018130,GO:0019438,GO:0019752,GO:0033692,GO:0034637,GO:…	1.1.1.22	ko:K00012	ko00040,ko00053,ko00520,ko01100,map00040,map00053,map00520,map01100	M00014,M00129,M00361,M00362	R00286	RC00291	ko00000,ko00001,ko00002,ko01000	-	-	iEC55989_1330.EC55989_2287	UDPG_MGDP_dh,UDPG_MGDP_dh_C,UDPG_MGDP_dh_N
sdhA_2~~~sdhA~~~sdhA_1	130	94	1	0.337	0.00142	-0.0327	1	core	C	Energy production and conversion	the fumarate reductase is used in anaerobic growth, and the succinate dehydrogenase is used in aerobic growth	sdhA	GO:0000104,GO:0000166,GO:0001539,GO:0003674,GO:0003824,GO:0005488,GO:0005575,GO:0005622,GO:0005623,GO:0005737,GO:0005829,GO:0005886,GO:0006082,GO:0006091,GO:0006099,GO:0006101,GO:0006113,GO:0006928,GO:0006950,GO:0006974,GO:0006996,GO:0008150,GO:0008152,GO:0008177,GO:0009055,GO:0009060,GO:0009061,GO:0009987,GO:0015980,GO:0016020,GO:0016043,GO:0016491,GO:0016627,GO:0016635,GO:0016999,GO:0017144,GO:…	1.3.5.1,1.3.5.4	ko:K00239	ko00020,ko00190,ko00650,ko00720,ko01100,ko01110,ko01120,ko01130,ko01200,ko05134,map00020,map00190,map00650,map00720,map01100,map01110,map01120,map01130,map01200,map05134	M00009,M00011,M00149,M00173,M00374,M00376	R02164	RC00045	ko00000,ko00001,ko00002,ko01000	-	-	iE2348C_1286.E2348C_0603,iJN746.PP_4191,iPC815.YPO1111	FAD_binding_2,Succ_DH_flav_C
group_4435	13	57	1	0.119	0.00179	0.00116	0.142746	cloud	S	Function unknown	tail assembly chaperone	-	-	-	-	-	-	-	-	-	-	-	-	-
group_4807	15	8	1	0.0711	0.00188	-0.0952	0.268331	shell	V	Defense mechanisms	Subunit R is required for both nuclease and ATPase activities, but not for modification	hsdR	-	3.1.21.3	ko:K01153	-	-	-	-	ko00000,ko01000,ko02048	-	-	-	DUF3387,HSDR_N,ResIII
group_4655	19	4	1	0.0711	0.00188	-0.0952	0.0608424	cloud	V	Defense mechanisms	Subunit R is required for both nuclease and ATPase activities, but not for modification	hsdR	-	3.1.21.3	ko:K01153	-	-	-	-	ko00000,ko01000,ko02048	-	-	-	DUF3387
deoR_2	70	30	2	0.1955	0.0021425	-0.0663	0.191108	shell	K	Transcription	This protein is one of the repressors that regulate the expression of deoCABD genes, which encode nucleotide and deoxy ribonucleotide catabolizing enzymes. It also negatively regulates the expression of nupG (a transport protein) and tsx (a pore- forming protein). The inducer is deoxyribose-5-phosphate	deoR	-	-	ko:K11534	-	-	-	-	ko00000,ko03000	-	-	-	DeoRC,HTH_DeoR
epsE_2~~~epsE_1~~~~~~epsE_3~~~epsF_2~~~epsF_1	14	4	1	0.0261	0.00316	-0.0392	0.844774	shell	NU		Type II/IV secretion system protein	gspE	GO:0000166,GO:0002790,GO:0003674,GO:0005215,GO:0005488,GO:0005524,GO:0005575,GO:0005622,GO:0005623,GO:0005737,GO:0006810,GO:0008104,GO:0008144,GO:0008150,GO:0008565,GO:0009306,GO:0009987,GO:0015031,GO:0015627,GO:0015628,GO:0015833,GO:0017076,GO:0030554,GO:0032553,GO:0032555,GO:0032559,GO:0032940,GO:0032991,GO:0033036,GO:0035639,GO:0036094,GO:0042886,GO:0043167,GO:0043168,GO:0044424,GO:0044464,GO:…	-	ko:K02454	ko03070,ko05111,map03070,map05111	M00331	-	-	ko00000,ko00001,ko00002,ko02044	3.A.15	-	-	T2SSE
group_13183	4	18	1	0.0493	0.00442	0.0575	0.278471	shell
sopB	141	71	1	0.318	0.00494	-0.176	0.419657	shell	K	Transcription	ParB-like nuclease domain	sopB	GO:0003674,GO:0003676,GO:0003677,GO:0005488,GO:0006276,GO:0008150,GO:0009987,GO:0030541,GO:0097159,GO:1901363	-	ko:K03497	-	-	-	-	ko00000,ko03000,ko03036,ko04812	-	-	-	ParBc
iucC_1~~~iucC_2~~~iucD~~~~~~iucC	86	46	1	0.319	0.00498	-0.327	0.25663	shell	Q	Secondary metabolites biosynthesis, transport, and catabolism	Siderophore biosynthesis protein	iucC	-	6.3.2.39	ko:K03895	ko00310,ko01120,map00310,map01120	-	R10091	RC00064,RC00090	ko00000,ko00001,ko01000	-	-	-	IucA_IucC
iucC_2~~~iucC_1~~~iucC	55	27	1	0.319	0.00498	-0.327	0.365055	shell	Q	Secondary metabolites biosynthesis, transport, and catabolism	Siderophore biosynthesis protein	iucC	-	6.3.2.39	ko:K03895	ko00310,ko01120,map00310,map01120	-	R10091	RC00064,RC00090	ko00000,ko00001,ko01000	-	-	-	FhuF,IucA_IucC
group_15012	11	3	1	0.0203	0.00775	-0.12	0.924337	shell	DM		Tyrosine-protein kinase	wzc	GO:0000166,GO:0000271,GO:0003674,GO:0003824,GO:0004672,GO:0004713,GO:0005488,GO:0005524,GO:0005575,GO:0005623,GO:0005886,GO:0005887,GO:0005975,GO:0005976,GO:0006464,GO:0006468,GO:0006629,GO:0006793,GO:0006796,GO:0006807,GO:0008144,GO:0008150,GO:0008152,GO:0008610,GO:0008653,GO:0009058,GO:0009059,GO:0009103,GO:0009242,GO:0009987,GO:0016020,GO:0016021,GO:0016051,GO:0016301,GO:0016310,GO:0016462,GO:…	-	ko:K16692	-	-	-	-	ko00000,ko01000,ko01001	-	-	-	AAA_31,GNVR,Wzz
yhdJ_1~~~~~~yhdJ_2~~~yhdJ_3	25	8	1	0.0595	0.00855	-0.306	0.25897	shell	L	Replication, recombination and repair	Belongs to the N(4) N(6)-methyltransferase family	VP0394	-	2.1.1.72	ko:K00571,ko:K07319	-	-	-	-	ko00000,ko01000,ko02048	-	-	-	N6_N4_Mtase
group_8185	31	14	1	0.0697	0.00926	-0.039	0.0959438	cloud	-	Not annotated	-	-	-	-	-	-	-	-	-	-	-	-	-	-
hisA	25	11	1	0.0537	0.0122	-0.0578	0.99844	core	E	Amino acid transport and metabolism	1-(5-phosphoribosyl)-5- (5-phosphoribosylamino)methylideneamino imidazole-4-carboxamide isomerase	hisA	GO:0000105,GO:0000162,GO:0003674,GO:0003824,GO:0003949,GO:0005575,GO:0005622,GO:0005623,GO:0005737,GO:0005829,GO:0006082,GO:0006520,GO:0006547,GO:0006568,GO:0006576,GO:0006586,GO:0006725,GO:0006807,GO:0006950,GO:0006974,GO:0008150,GO:0008152,GO:0008652,GO:0009058,GO:0009072,GO:0009073,GO:0009308,GO:0009309,GO:0009987,GO:0016053,GO:0016853,GO:0016860,GO:0016861,GO:0018130,GO:0019438,GO:0019752,GO:…	5.3.1.16	ko:K01814	ko00340,ko01100,ko01110,ko01230,map00340,map01100,map01110,map01230	M00026	R04640	RC00945	ko00000,ko00001,ko00002,ko01000	-	-	iSBO_1134.SBO_0850,iSDY_1059.SDY_2217	His_biosynth
group_8237	34	14	1	0.0784	0.0123	-0.0122	0.284711	shell
group_11253	10	8	1	0.0435	0.0178	-0.015	0.074103	cloud	G	Carbohydrate transport and metabolism	Phage lysozyme	-	-	3.2.1.17	ko:K01185,ko:K21471	-	-	-	-	ko00000,ko01000,ko01002,ko01011	-	-	-	Phage_lysozyme
group_7987	26	20	1	0.483	0.0197	-0.092	0.0936037	cloud
group_7988	7	2	1	0.483	0.0197	-0.092	0.0210608	cloud
aptB	16	2	1	0.029	0.0255	-0.0557	0.0304212	cloud	G	Carbohydrate transport and metabolism	Transketolase, C-terminal domain	tktC	-	2.2.1.1	ko:K00615	ko00030,ko00710,ko01051,ko01100,ko01110,ko01120,ko01130,ko01200,ko01230,map00030,map00710,map01051,map01100,map01110,map01120,map01130,map01200,map01230	M00004,M00007,M00165,M00167	R01067,R01641,R01830,R06590	RC00032,RC00226,RC00571,RC01560	ko00000,ko00001,ko00002,ko01000	-	-	-	Transket_pyr,Transketolase_C
group_12826	27	20	1	0.09	0.028	-0.206	0.392356	shell	K	Transcription	Helix-turn-helix domain	yfdO	GO:0006950,GO:0006979,GO:0008150,GO:0050896	-	-	-	-	-	-	-	-	-	-	HTH_36
rusA_3~~~rusA_1~~~rusA_4~~~rusA~~~rusA_2	12	3	1	0.0682	0.0576	-0.362	0.125585	cloud	L	Replication, recombination and repair	Endonuclease that resolves Holliday junction intermediates made during homologous genetic recombination and DNA repair. Exhibits sequence and structure-selective cleavage of four-way DNA junctions, where it introduces symmetrical nicks in two strands of the same polarity at the 5' side of dinucleotides. Corrects the defects in genetic recombination and DNA repair associated with inactivation of r…	-	-	3.1.22.4	ko:K01160	-	-	-	-	ko00000,ko01000,ko03400	-	-	-	RusA
rusA_2~~~rusA_5~~~rusA_3~~~rusA_1	13	5	1	0.0682	0.0576	-0.362	0.0647426	cloud
group_14429	13	3	1	0.0493	0.068	-0.0511	0.370515	shell	S	Function unknown	Escherichia coli O157 H7 ortholog z1655	-	-	-	-	-	-	-	-	-	-	-	-	DUF932
group_3130	13	3	1	0.029	0.0806	-0.0362	0.107644	cloud	NU		Tfp pilus assembly protein FimV	-	-	6.3.2.4	ko:K01921,ko:K06919,ko:K08086,ko:K08307	ko00473,ko00550,ko01100,ko01502,map00473,map00550,map01100,map01502	-	R01150	RC00064,RC00141	ko00000,ko00001,ko01000,ko01011	-	-	-	-
fliD_1~~~fliD~~~fliD_2	115	73	1	0.287	0.0834	-0.202	0.918877	shell	N	Cell motility	morphogenesis and for the elongation of the flagellar filament by facilitating polymerization of the flagellin monomers at the tip of growing filament. Forms a capping structure, which prevents flagellin subunits (transported through the central channel of the flagellum) from leaking out without polymerization at the distal end	fliD	GO:0001539,GO:0005575,GO:0005576,GO:0005623,GO:0006928,GO:0006996,GO:0007155,GO:0008150,GO:0009288,GO:0009420,GO:0009421,GO:0009424,GO:0009987,GO:0016043,GO:0022610,GO:0030030,GO:0040011,GO:0042995,GO:0043226,GO:0043228,GO:0044422,GO:0044461,GO:0044463,GO:0044464,GO:0044781,GO:0048870,GO:0051179,GO:0051674,GO:0071840,GO:0071973,GO:0071978,GO:0097588	-	ko:K02407	ko02040,map02040	-	-	-	ko00000,ko00001,ko02035	-	-	-	FliD_C,FliD_N
