# Supplementary material for: The bacterial genetic determinants of Escherichia coli capacity to cause bloodstream infections in humans
Source: PLoS Genet. 2023 Aug 2;19(8):e1010842. doi: 10.1371/journal.pgen.1010842 (PMC10395866; doi:10.1371/journal.pgen.1010842)
Supplement: S7 Table — (XLSX) [file pgen.1010842.s007.xlsx]

## Sheet: Sheet1
Table S7. GO term enrichment for the genes with unitigs mapped to them (Table S6).
Full dataset
GO	NS	enrichment	name	ratio_in_study	ratio_in_pop	p_uncorrected	depth	study_count	p_fdr_bh	study_items
GO:0008150	BP	p	biological_process	6/26	3152/4610	2.53e-06	0	6	0.015	fliI~~~fliI_2~~~atpB_2~~~fliI_1, group_17552, group_8552, mltB_1~~~mltB~~~~~~mltB_2, rpnD~~~rpnA, sopB
GO:0009987	BP	p	cellular process	5/26	2815/4610	1.8e-05	1	5	0.0356	fliI~~~fliI_2~~~atpB_2~~~fliI_1, group_17552, mltB_1~~~mltB~~~~~~mltB_2, rpnD~~~rpnA, sopB
GO:0110165	CC	p	cellular anatomical entity	4/26	2739/4610	6.07e-06	1	4	0.0181	fliI~~~fliI_2~~~atpB_2~~~fliI_1, group_8552, group_9642, mltB_1~~~mltB~~~~~~mltB_2
GO:0005575	CC	p	cellular_component	5/26	2770/4610	2.58e-05	0	5	0.0383	fliI~~~fliI_2~~~atpB_2~~~fliI_1, group_17552, group_8552, group_9642, mltB_1~~~mltB~~~~~~mltB_2
GO:0003674	MF	p	molecular_function	6/26	2943/4610	3.39e-05	0	6	0.0403	fliI~~~fliI_2~~~atpB_2~~~fliI_1, group_17552, group_8552, mltB_1~~~mltB~~~~~~mltB_2, rpnD~~~rpnA, sopB
PE: Urinary tract
GO	NS	enrichment	name	ratio_in_study	ratio_in_pop	p_uncorrected	depth	study_count	p_fdr_bh	study_items
GO:0008150	BP	p	biological_process	21/80	3155/4643	1.44e-14	0	21	2.15e-11	aceF, dgcE_2~~~dgcE_1~~~dgcE, dhfrI, epsM_1~~~epsM~~~~~~epsM_2, fliD_1~~~fliD~~~fliD_2, galF~~~galF_1, group_12482, group_13262, group_15050, group_7112, group_9185, group_9316, mrcA, mshA_2~~~mshA_3~~~~~~gtfA~~~mshA~~~mshA_1~~~mshA_4~~~pimB, phnL, sopB, thiH, ugd~~~ugd_1, uhpA, ulaF~~~ulaF_1, yhhJ_2~~~yhhJ_1~~~yhhJ
GO:0009987	BP	p	cellular process	20/80	2818/4643	7.6e-11	1	20	9.03e-08	aceF, dgcE_2~~~dgcE_1~~~dgcE, dhfrI, epsM_1~~~epsM~~~~~~epsM_2, fliD_1~~~fliD~~~fliD_2, galF~~~galF_1, group_12482, group_15050, group_7112, group_9185, group_9316, mrcA, mshA_2~~~mshA_3~~~~~~gtfA~~~mshA~~~mshA_1~~~mshA_4~~~pimB, phnL, sopB, thiH, ugd~~~ugd_1, uhpA, ulaF~~~ulaF_1, yhhJ_2~~~yhhJ_1~~~yhhJ
GO:0008152	BP	p	metabolic process	15/80	2289/4643	1.36e-08	1	15	1.34e-05	aceF, dgcE_2~~~dgcE_1~~~dgcE, dhfrI, galF~~~galF_1, group_15050, group_7112, group_9185, group_9316, mrcA, mshA_2~~~mshA_3~~~~~~gtfA~~~mshA~~~mshA_1~~~mshA_4~~~pimB, phnL, thiH, ugd~~~ugd_1, uhpA, ulaF~~~ulaF_1
GO:0044237	BP	p	cellular metabolic process	15/80	1988/4643	6.04e-06	2	15	0.00279	aceF, dgcE_2~~~dgcE_1~~~dgcE, dhfrI, galF~~~galF_1, group_15050, group_7112, group_9185, group_9316, mrcA, mshA_2~~~mshA_3~~~~~~gtfA~~~mshA~~~mshA_1~~~mshA_4~~~pimB, phnL, thiH, ugd~~~ugd_1, uhpA, ulaF~~~ulaF_1
GO:0071704	BP	p	organic substance metabolic process	15/80	1986/4643	6.11e-06	2	15	0.00279	aceF, dgcE_2~~~dgcE_1~~~dgcE, dhfrI, galF~~~galF_1, group_15050, group_7112, group_9185, group_9316, mrcA, mshA_2~~~mshA_3~~~~~~gtfA~~~mshA~~~mshA_1~~~mshA_4~~~pimB, phnL, thiH, ugd~~~ugd_1, uhpA, ulaF~~~ulaF_1
GO:0044238	BP	p	primary metabolic process	13/80	1757/4643	3.47e-05	2	13	0.0121	aceF, dgcE_2~~~dgcE_1~~~dgcE, dhfrI, galF~~~galF_1, group_15050, group_7112, group_9185, group_9316, mrcA, mshA_2~~~mshA_3~~~~~~gtfA~~~mshA~~~mshA_1~~~mshA_4~~~pimB, ugd~~~ugd_1, uhpA, ulaF~~~ulaF_1
GO:0006807	BP	p	nitrogen compound metabolic process	11/80	1575/4643	6.42e-05	2	11	0.0212	aceF, dgcE_2~~~dgcE_1~~~dgcE, dhfrI, galF~~~galF_1, group_7112, group_9185, group_9316, mrcA, thiH, ugd~~~ugd_1, uhpA
GO:0110165	CC	p	cellular anatomical entity	12/80	2739/4643	3.47e-16	1	12	2.06e-12	aceF, dgcE_2~~~dgcE_1~~~dgcE, epsM_1~~~epsM~~~~~~epsM_2, fliD_1~~~fliD~~~fliD_2, galF~~~galF_1, group_13698, group_9642, mrcA, uhpA, ulaF~~~ulaF_1, yhhJ_2~~~yhhJ_1~~~yhhJ, yjiK~~~~~~yjiK_1~~~yjiK_2
GO:0005575	CC	p	cellular_component	13/80	2769/4643	1.05e-15	0	13	3.12e-12	aceF, dgcE_2~~~dgcE_1~~~dgcE, epsM_1~~~epsM~~~~~~epsM_2, fliD_1~~~fliD~~~fliD_2, galF~~~galF_1, group_13698, group_9642, mrcA, phnL, uhpA, ulaF~~~ulaF_1, yhhJ_2~~~yhhJ_1~~~yhhJ, yjiK~~~~~~yjiK_1~~~yjiK_2
GO:0005622	CC	p	intracellular anatomical structure	5/80	1483/4643	3.64e-08	2	5	3.09e-05	aceF, dgcE_2~~~dgcE_1~~~dgcE, galF~~~galF_1, uhpA, ulaF~~~ulaF_1
GO:0005737	CC	p	cytoplasm	4/80	1372/4643	4.23e-08	2	4	3.14e-05	aceF, galF~~~galF_1, uhpA, ulaF~~~ulaF_1
GO:0005829	CC	p	cytosol	2/80	981/4643	2.42e-06	2	2	0.00131	galF~~~galF_1, ulaF~~~ulaF_1
GO:0016020	CC	p	membrane	7/80	1332/4643	1.63e-05	2	7	0.00694	dgcE_2~~~dgcE_1~~~dgcE, epsM_1~~~epsM~~~~~~epsM_2, group_13698, group_9642, mrcA, yhhJ_2~~~yhhJ_1~~~yhhJ, yjiK~~~~~~yjiK_1~~~yjiK_2
GO:0071944	CC	p	cell periphery	7/80	1305/4643	2.61e-05	2	7	0.00971	dgcE_2~~~dgcE_1~~~dgcE, epsM_1~~~epsM~~~~~~epsM_2, group_13698, group_9642, mrcA, yhhJ_2~~~yhhJ_1~~~yhhJ, yjiK~~~~~~yjiK_1~~~yjiK_2
GO:0003674	MF	p	molecular_function	17/80	2945/4643	1.41e-14	0	17	2.15e-11	aceF, dgcE_2~~~dgcE_1~~~dgcE, dhfrI, galF~~~galF_1, group_15050, group_7112, group_9185, group_9316, mrcA, mshA_2~~~mshA_3~~~~~~gtfA~~~mshA~~~mshA_1~~~mshA_4~~~pimB, phnL, sopB, thiH, ugd~~~ugd_1, uhpA, ulaF~~~ulaF_1, yjiK~~~~~~yjiK_1~~~yjiK_2
GO:0003824	MF	p	catalytic activity	12/80	1968/4643	1.47e-07	1	12	9.73e-05	aceF, dgcE_2~~~dgcE_1~~~dgcE, dhfrI, galF~~~galF_1, group_15050, group_9316, mrcA, mshA_2~~~mshA_3~~~~~~gtfA~~~mshA~~~mshA_1~~~mshA_4~~~pimB, phnL, thiH, ugd~~~ugd_1, ulaF~~~ulaF_1
GO:0005488	MF	p	binding	14/80	2039/4643	6.08e-07	1	14	0.000361	aceF, dgcE_2~~~dgcE_1~~~dgcE, dhfrI, group_7112, group_9185, group_9316, mrcA, phnL, sopB, thiH, ugd~~~ugd_1, uhpA, ulaF~~~ulaF_1, yjiK~~~~~~yjiK_1~~~yjiK_2
GO:0043167	MF	p	ion binding	7/80	1322/4643	2.54e-05	2	7	0.00971	aceF, dgcE_2~~~dgcE_1~~~dgcE, mrcA, phnL, thiH, ulaF~~~ulaF_1, yjiK~~~~~~yjiK_1~~~yjiK_2
GO:0005215	MF	p	transporter activity	0/80	522/4643	0.000109	1	0	0.034
