# Supplementary material for: The bacterial genetic determinants of Escherichia coli capacity to cause bloodstream infections in humans
Source: PLoS Genet. 2023 Aug 2;19(8):e1010842. doi: 10.1371/journal.pgen.1010842 (PMC10395866; doi:10.1371/journal.pgen.1010842)
Supplement: S9 Table — Genes are ordered by their average LRT pvalue, annotation columns are derived from the eggnog-mapper. (XLSX) [file pgen.1010842.s009.xlsx]

## Sheet: Sheet1
Table S9. Genes upstream and downstream of the unitigs only found in intergenic regions, to which unitigs with non-zero model weights mapped to them.
Genes are ordered by their average LRT pvalue, annotation columns are derived from the eggnog-mapper.
Full dataset
gene	0	1	unitigs	avg-af	avg-lrt-pvalue	avg-beta	variant_h2	pangenome-frequency	pangenome-category	COG_category	COG_name	Description	Preferred_name	GOs	EC	KEGG_ko	KEGG_Pathway	KEGG_Module	KEGG_Reaction	KEGG_rclass	BRITE	KEGG_TC	CAZy	BiGG_Reaction	PFAMs
orn	135	57	1	0.426	1.93e-17	0.143		1	core	A	RNA processing and modification	3'-to-5' exoribonuclease specific for small oligoribonucleotides	orn	GO:0000175,GO:0003674,GO:0003676,GO:0003824,GO:0004518,GO:0004527,GO:0004529,GO:0004532,GO:0004536,GO:0004540,GO:0005488,GO:0005575,GO:0005622,GO:0005623,GO:0005737,GO:0005829,GO:0006139,GO:0006259,GO:0006401,GO:0006725,GO:0006807,GO:0008150,GO:0008152,GO:0008296,GO:0008297,GO:0008310,GO:0008408,GO:0008946,GO:0009056,GO:0009057,GO:0009987,GO:0016070,GO:0016787,GO:0016788,GO:0016796,GO:0016895,GO:…	-	ko:K13288	ko03008,map03008	-	-	-	ko00000,ko00001,ko01000,ko03009,ko03019	-	-	-	RNase_T
queG	163	73	1	0.426	1.93e-17	0.143		1	core	C	Energy production and conversion	Catalyzes the conversion of epoxyqueuosine (oQ) to queuosine (Q), which is a hypermodified base found in the wobble positions of tRNA(Asp), tRNA(Asn), tRNA(His) and tRNA(Tyr)	queG	GO:0003674,GO:0003824,GO:0005488,GO:0005575,GO:0005622,GO:0005623,GO:0005737,GO:0006091,GO:0006139,GO:0006396,GO:0006399,GO:0006725,GO:0006807,GO:0008033,GO:0008150,GO:0008152,GO:0008616,GO:0009055,GO:0009058,GO:0009116,GO:0009119,GO:0009163,GO:0009987,GO:0010467,GO:0016070,GO:0016491,GO:0018130,GO:0019438,GO:0022900,GO:0034404,GO:0034470,GO:0034641,GO:0034654,GO:0034660,GO:0042455,GO:0043167,GO:…	1.17.99.6	ko:K18979	-	-	-	-	ko00000,ko01000,ko03016	-	-	-	DUF1730,Fer4_16
repE_2~~~repE_1~~~repE	108	6	1	0.163	9.94e-11	-0.0021		0.195788	shell
lysO	9	0	2	0.0487222	4.75222e-10	0.00711111		1	core	S	Function unknown	L-lysine efflux transmembrane transporter activity	ybjE	GO:0003333,GO:0003674,GO:0005215,GO:0005342,GO:0005575,GO:0005623,GO:0005886,GO:0005887,GO:0006810,GO:0006811,GO:0006812,GO:0006820,GO:0006855,GO:0006865,GO:0008150,GO:0008324,GO:0008509,GO:0008514,GO:0015075,GO:0015171,GO:0015174,GO:0015179,GO:0015189,GO:0015238,GO:0015318,GO:0015562,GO:0015661,GO:0015711,GO:0015802,GO:0015807,GO:0015849,GO:0015893,GO:0016020,GO:0016021,GO:0022857,GO:0031224,GO:…	-	-	-	-	-	-	-	-	-	-	Lys_export
aqpZ_1~~~aqpZ_2~~~aqpZ	14	0	1	0.0359	6.11e-10	-0.166		0.99922	core	G	Carbohydrate transport and metabolism	Channel that permits osmotically driven movement of water in both directions. It is involved in the osmoregulation and in the maintenance of cell turgor during volume expansion in rapidly growing cells. It mediates rapid entry or exit of water in response to abrupt changes in osmolarity	aqpZ	GO:0003674,GO:0005215,GO:0005372,GO:0005488,GO:0005515,GO:0005575,GO:0005623,GO:0005886,GO:0005887,GO:0006810,GO:0006833,GO:0006884,GO:0006950,GO:0006970,GO:0008150,GO:0008361,GO:0009628,GO:0009987,GO:0009992,GO:0015250,GO:0015267,GO:0015318,GO:0016020,GO:0016021,GO:0016043,GO:0019725,GO:0022803,GO:0022838,GO:0022857,GO:0030104,GO:0031224,GO:0031226,GO:0032535,GO:0042044,GO:0042592,GO:0042802,GO:…	-	ko:K06188	-	-	-	-	ko00000,ko02000	1.A.8	-	iJN678.apqZ	MIP
ttgI~~~oprM~~~~~~ttgC	19	0	1	0.0359	6.11e-10	-0.166		1	core	MU		Could be involved in resistance to puromycin, acriflavine and tetraphenylarsonium chloride	mdtQ	GO:0003674,GO:0005215,GO:0005575,GO:0005623,GO:0006810,GO:0008150,GO:0009279,GO:0015562,GO:0016020,GO:0016021,GO:0019867,GO:0022857,GO:0030312,GO:0030313,GO:0031224,GO:0031975,GO:0042221,GO:0044425,GO:0044462,GO:0044464,GO:0046677,GO:0050896,GO:0051179,GO:0051234,GO:0055085,GO:0071944	-	-	-	-	-	-	-	-	-	-	OEP
group_12537	23	34	1	0.0881	2.95e-06	0.116		0.263651	shell	S	Function unknown	Protein of unknown function (DUF1391)	ydfA	-	-	-	-	-	-	-	-	-	-	-	DUF1391
group_10415	19	29	1	0.0881	2.95e-06	0.116		0.111544	cloud	K	Transcription	This protein is a repressor of division inhibition gene dicB	dicA	GO:0003674,GO:0003676,GO:0003677,GO:0005488,GO:0006139,GO:0006351,GO:0006355,GO:0006725,GO:0006807,GO:0007049,GO:0008150,GO:0008152,GO:0009058,GO:0009059,GO:0009889,GO:0009987,GO:0010467,GO:0010468,GO:0010556,GO:0016070,GO:0018130,GO:0019219,GO:0019222,GO:0019438,GO:0031323,GO:0031326,GO:0032774,GO:0034641,GO:0034645,GO:0034654,GO:0043170,GO:0043565,GO:0044237,GO:0044238,GO:0044249,GO:0044260,GO:…	-	ko:K22300	-	-	-	-	ko00000,ko03000	-	-	-	HTH_3
group_16391	38	7	2	0.142196	5.25326e-05	-0.0448435		0.0928237	cloud	H	Coenzyme transport and metabolism	Dihydrofolate reductase	-	-	1.5.1.3	ko:K18589	ko00670,ko00790,ko01100,map00670,map00790,map01100	-	R00936,R00937,R00939,R00940,R02235,R02236	RC00109,RC00110,RC00158	br01600,ko00000,ko00001,ko01000,ko01504	-	-	-	DHFR_1
dhfrI~~~dhfrI_1	50	4	1	0.138	5.37e-05	-0.0453		0.0834633	cloud	H	Coenzyme transport and metabolism	Dihydrofolate reductase	-	-	1.5.1.3	ko:K18589	ko00670,ko00790,ko01100,map00670,map00790,map01100	-	R00936,R00937,R00939,R00940,R02235,R02236	RC00109,RC00110,RC00158	br01600,ko00000,ko00001,ko01000,ko01504	-	-	-	DHFR_1
group_12948	9	1	1	0.215	0.000164	-0.0265		0.167707	shell	K	Transcription	transcriptional regulator	-	-	-	-	-	-	-	-	-	-	-	-	Phage_AlpA
PE: Urinary tract
gene	0	1	unitigs	avg-af	avg-lrt-pvalue	avg-beta	variant_h2	pangenome-frequency	pangenome-category	COG_category	COG_name	Description	Preferred_name	GOs	EC	KEGG_ko	KEGG_Pathway	KEGG_Module	KEGG_Reaction	KEGG_rclass	BRITE	KEGG_TC	CAZy	BiGG_Reaction	PFAMs
queG	94	73	1	0.464	2.8e-13	0.145		1	core	C	Energy production and conversion	Catalyzes the conversion of epoxyqueuosine (oQ) to queuosine (Q), which is a hypermodified base found in the wobble positions of tRNA(Asp), tRNA(Asn), tRNA(His) and tRNA(Tyr)	queG	GO:0003674,GO:0003824,GO:0005488,GO:0005575,GO:0005622,GO:0005623,GO:0005737,GO:0006091,GO:0006139,GO:0006396,GO:0006399,GO:0006725,GO:0006807,GO:0008033,GO:0008150,GO:0008152,GO:0008616,GO:0009055,GO:0009058,GO:0009116,GO:0009119,GO:0009163,GO:0009987,GO:0010467,GO:0016070,GO:0016491,GO:0018130,GO:0019438,GO:0022900,GO:0034404,GO:0034470,GO:0034641,GO:0034654,GO:0034660,GO:0042455,GO:0043167,GO:…	1.17.99.6	ko:K18979	-	-	-	-	ko00000,ko01000,ko03016	-	-	-	DUF1730,Fer4_16
orn	75	58	1	0.464	2.8e-13	0.145		1	core	A	RNA processing and modification	3'-to-5' exoribonuclease specific for small oligoribonucleotides	orn	GO:0000175,GO:0003674,GO:0003676,GO:0003824,GO:0004518,GO:0004527,GO:0004529,GO:0004532,GO:0004536,GO:0004540,GO:0005488,GO:0005575,GO:0005622,GO:0005623,GO:0005737,GO:0005829,GO:0006139,GO:0006259,GO:0006401,GO:0006725,GO:0006807,GO:0008150,GO:0008152,GO:0008296,GO:0008297,GO:0008310,GO:0008408,GO:0008946,GO:0009056,GO:0009057,GO:0009987,GO:0016070,GO:0016787,GO:0016788,GO:0016796,GO:0016895,GO:…	-	ko:K13288	ko03008,map03008	-	-	-	ko00000,ko00001,ko01000,ko03009,ko03019	-	-	-	RNase_T
papF~~~prsF~~~prsF_1	11	0	2	0.35219	1.71919e-10	-0.216667		0.335413	shell	NU		Residues 11 to 176 of 176 are 92.81 pct identical to residues 1 to 167 of 167 from SwissProt.40 sp P42187 PRSF_ECOLI MINOR FIMBRIAL PROTEIN PRSF PRECURSOR	-	-	-	-	-	-	-	-	-	-	-	-	-
lysO	42	2	3	0.0754583	8.67667e-08	-0.32625		1	core	S	Function unknown	L-lysine efflux transmembrane transporter activity	ybjE	GO:0003333,GO:0003674,GO:0005215,GO:0005342,GO:0005575,GO:0005623,GO:0005886,GO:0005887,GO:0006810,GO:0006811,GO:0006812,GO:0006820,GO:0006855,GO:0006865,GO:0008150,GO:0008324,GO:0008509,GO:0008514,GO:0015075,GO:0015171,GO:0015174,GO:0015179,GO:0015189,GO:0015238,GO:0015318,GO:0015562,GO:0015661,GO:0015711,GO:0015802,GO:0015807,GO:0015849,GO:0015893,GO:0016020,GO:0016021,GO:0022857,GO:0031224,GO:…	-	-	-	-	-	-	-	-	-	-	Lys_export
aqpZ_1~~~aqpZ_2~~~aqpZ	23	0	2	0.0684261	9.32174e-08	-0.478261		0.99922	core	G	Carbohydrate transport and metabolism	Channel that permits osmotically driven movement of water in both directions. It is involved in the osmoregulation and in the maintenance of cell turgor during volume expansion in rapidly growing cells. It mediates rapid entry or exit of water in response to abrupt changes in osmolarity	aqpZ	GO:0003674,GO:0005215,GO:0005372,GO:0005488,GO:0005515,GO:0005575,GO:0005623,GO:0005886,GO:0005887,GO:0006810,GO:0006833,GO:0006884,GO:0006950,GO:0006970,GO:0008150,GO:0008361,GO:0009628,GO:0009987,GO:0009992,GO:0015250,GO:0015267,GO:0015318,GO:0016020,GO:0016021,GO:0016043,GO:0019725,GO:0022803,GO:0022838,GO:0022857,GO:0030104,GO:0031224,GO:0031226,GO:0032535,GO:0042044,GO:0042592,GO:0042802,GO:…	-	ko:K06188	-	-	-	-	ko00000,ko02000	1.A.8	-	iJN678.apqZ	MIP
group_8210	10	3	1	0.0431	3.47e-05	-0.0101		0.119345	cloud	K	Transcription	Transcriptional regulator	-	-	-	-	-	-	-	-	-	-	-	-	HTH_AraC
group_10415	7	29	1	0.0972	7.61e-05	0.0442		0.111544	cloud	K	Transcription	This protein is a repressor of division inhibition gene dicB	dicA	GO:0003674,GO:0003676,GO:0003677,GO:0005488,GO:0006139,GO:0006351,GO:0006355,GO:0006725,GO:0006807,GO:0007049,GO:0008150,GO:0008152,GO:0009058,GO:0009059,GO:0009889,GO:0009987,GO:0010467,GO:0010468,GO:0010556,GO:0016070,GO:0018130,GO:0019219,GO:0019222,GO:0019438,GO:0031323,GO:0031326,GO:0032774,GO:0034641,GO:0034645,GO:0034654,GO:0043170,GO:0043565,GO:0044237,GO:0044238,GO:0044249,GO:0044260,GO:…	-	ko:K22300	-	-	-	-	ko00000,ko03000	-	-	-	HTH_3
group_12537	12	34	1	0.0972	7.61e-05	0.0442		0.263651	shell	S	Function unknown	Protein of unknown function (DUF1391)	ydfA	-	-	-	-	-	-	-	-	-	-	-	DUF1391
group_14974	21	3	2	0.0829	0.000234	-0.0058		0.133385	cloud
group_16391	22	7	1	0.123	0.00087	-0.0761		0.0928237	cloud	H	Coenzyme transport and metabolism	Dihydrofolate reductase	-	-	-	-	-	-	-	-	-	-	-	-	-
xerC_4~~~xerC_6~~~xerC_7~~~xerD_4~~~xerD_2~~~xerC_3	38	9	1	0.123	0.00087	-0.0761		0.323713	shell	L	Replication, recombination and repair	Phage integrase, N-terminal SAM-like domain	-	-	-	-	-	-	-	-	-	-	-	-	Phage_int_SAM_4,Phage_integrase
group_14678	12	1	1	0.021	0.00142	-0.325		0.0382215	cloud	T	Signal transduction mechanisms	SpoVT / AbrB like domain	chpR	GO:0003674,GO:0003676,GO:0003677,GO:0003690,GO:0005488,GO:0005515,GO:0005575,GO:0006139,GO:0006351,GO:0006355,GO:0006725,GO:0006807,GO:0008150,GO:0008152,GO:0009058,GO:0009059,GO:0009889,GO:0009987,GO:0010467,GO:0010468,GO:0010556,GO:0016043,GO:0016070,GO:0018130,GO:0019219,GO:0019222,GO:0019438,GO:0022607,GO:0031323,GO:0031326,GO:0032774,GO:0032991,GO:0034641,GO:0034645,GO:0034654,GO:0042802,GO:…	-	ko:K07172,ko:K18829	-	-	-	-	ko00000,ko02048	-	-	-	-
group_12574	2	8	1	0.0122	0.00283	0.00461		0.176287	shell	S	Function unknown	Protein of unknown function (DUF1367)	-	-	-	-	-	-	-	-	-	-	-	-	DUF1367
nadA	189	131	1	0.796	0.0046	-0.12		1	core	F	Nucleotide transport and metabolism	Catalyzes the condensation of iminoaspartate with dihydroxyacetone phosphate to form quinolinate	nadA	GO:0003674,GO:0003824,GO:0005488,GO:0005575,GO:0005622,GO:0005623,GO:0005737,GO:0005829,GO:0006082,GO:0006139,GO:0006520,GO:0006531,GO:0006725,GO:0006732,GO:0006733,GO:0006734,GO:0006753,GO:0006793,GO:0006796,GO:0006807,GO:0008150,GO:0008152,GO:0008987,GO:0009058,GO:0009066,GO:0009108,GO:0009117,GO:0009165,GO:0009435,GO:0009987,GO:0016053,GO:0016740,GO:0016765,GO:0017144,GO:0018130,GO:0019355,GO:…	2.5.1.72	ko:K03517	ko00760,ko01100,map00760,map01100	M00115	R04292	RC01119	ko00000,ko00001,ko00002,ko01000	-	-	iAF1260.b0750,iAPECO1_1312.APECO1_1338,iB21_1397.B21_00692,iBWG_1329.BWG_0602,iECBD_1354.ECBD_2917,iECB_1328.ECB_00703,iECDH10B_1368.ECDH10B_0817,iECDH1ME8569_1439.ECDH1ME8569_0703,iECD_1391.ECD_00703,iECED1_1282.ECED1_0711,iECOK1_1307.ECOK1_0750,iECP_1309.ECP_0761,iECS88_1305.ECS88_0766,iECSP_1301.ECSP_0802,iECs_1301.ECs0778,iETEC_1333.ETEC_0754,iEcDH1_1363.EcDH1_2892,iEcolC_1368.EcolC_2912,iJN7…	NadA
cpoB~~~cpoB_1~~~cpoB_2	177	88	1	0.796	0.0046	-0.12		1	core	D	Cell cycle control, cell division, chromosome partitioning	Mediates coordination of peptidoglycan synthesis and outer membrane constriction during cell division	cpoB	GO:0005575,GO:0005623,GO:0007049,GO:0008150,GO:0009987,GO:0016043,GO:0022607,GO:0030288,GO:0030313,GO:0031975,GO:0042597,GO:0043933,GO:0044085,GO:0044464,GO:0051259,GO:0051260,GO:0051301,GO:0065003,GO:0070206,GO:0071840	3.5.1.28	ko:K01448	ko01503,map01503	M00727	R04112	RC00064,RC00141	ko00000,ko00001,ko00002,ko01000,ko01011,ko03036	-	-	-	TPR_6,TolA_bind_tri
group_10171	32	25	1	0.14	0.00673	0.00471		0.141966	cloud	L	Replication, recombination and repair	MobA MobL family protein	traA	-	-	-	-	-	-	-	-	-	-	-	MobA_MobL
group_6007	40	19	1	0.14	0.00673	0.00471		0.141186	cloud
PE: Digestive tract
gene	0	1	unitigs	avg-af	avg-lrt-pvalue	avg-beta	variant_h2	pangenome-frequency	pangenome-category	COG_category	COG_name	Description	Preferred_name	GOs	EC	KEGG_ko	KEGG_Pathway	KEGG_Module	KEGG_Reaction	KEGG_rclass	BRITE	KEGG_TC	CAZy	BiGG_Reaction	PFAMs
lysO	23	2	3	0.0570379	3.18967e-08	-0.152303		1	core	S	Function unknown	L-lysine efflux transmembrane transporter activity	ybjE	GO:0003333,GO:0003674,GO:0005215,GO:0005342,GO:0005575,GO:0005623,GO:0005886,GO:0005887,GO:0006810,GO:0006811,GO:0006812,GO:0006820,GO:0006855,GO:0006865,GO:0008150,GO:0008324,GO:0008509,GO:0008514,GO:0015075,GO:0015171,GO:0015174,GO:0015179,GO:0015189,GO:0015238,GO:0015318,GO:0015562,GO:0015661,GO:0015711,GO:0015802,GO:0015807,GO:0015849,GO:0015893,GO:0016020,GO:0016021,GO:0022857,GO:0031224,GO:…	-	-	-	-	-	-	-	-	-	-	Lys_export
aqpZ_1~~~aqpZ_2~~~aqpZ	29	0	2	0.054531	5.5787e-08	-0.118903		0.99922	core	G	Carbohydrate transport and metabolism	Channel that permits osmotically driven movement of water in both directions. It is involved in the osmoregulation and in the maintenance of cell turgor during volume expansion in rapidly growing cells. It mediates rapid entry or exit of water in response to abrupt changes in osmolarity	aqpZ	GO:0003674,GO:0005215,GO:0005372,GO:0005488,GO:0005515,GO:0005575,GO:0005623,GO:0005886,GO:0005887,GO:0006810,GO:0006833,GO:0006884,GO:0006950,GO:0006970,GO:0008150,GO:0008361,GO:0009628,GO:0009987,GO:0009992,GO:0015250,GO:0015267,GO:0015318,GO:0016020,GO:0016021,GO:0016043,GO:0019725,GO:0022803,GO:0022838,GO:0022857,GO:0030104,GO:0031224,GO:0031226,GO:0032535,GO:0042044,GO:0042592,GO:0042802,GO:…	-	ko:K06188	-	-	-	-	ko00000,ko02000	1.A.8	-	iJN678.apqZ	MIP
ttgI~~~oprM~~~~~~ttgC	15	0	3	0.035316	1.21522e-07	-0.500936		1	core	MU		Could be involved in resistance to puromycin, acriflavine and tetraphenylarsonium chloride	mdtQ	GO:0003674,GO:0005215,GO:0005575,GO:0005623,GO:0006810,GO:0008150,GO:0009279,GO:0015562,GO:0016020,GO:0016021,GO:0019867,GO:0022857,GO:0030312,GO:0030313,GO:0031224,GO:0031975,GO:0042221,GO:0044425,GO:0044462,GO:0044464,GO:0046677,GO:0050896,GO:0051179,GO:0051234,GO:0055085,GO:0071944	-	-	-	-	-	-	-	-	-	-	OEP
group_12120	7	2	3	0.145095	7.89048e-05	-0.0499248		0.0608424	cloud	L	Replication, recombination and repair	Domain of unknown function (DUF4158)	-	-	-	-	-	-	-	-	-	-	-	-	DUF4158
